# Supplementary material for: The relationship between perihematomal edema and hematoma expansion in acute spontaneous intracerebral hemorrhage: an exploratory radiomics analysis study
Source: Front Neurosci. 2024 Apr 30;18:1394795. doi: 10.3389/fnins.2024.1394795 (PMC11091303; doi:10.3389/fnins.2024.1394795)
Supplement: Supplementary file 2 [file Data_Sheet_2.xlsx]

## Sheet: Clinical features
Sets	ID	Label_HE	Age	GCS	Onset_time	Systolic blood pressure	Diastolic blood pressure	Baseline hematoma volume	Follow-up hematoma volume	Baseline PHE volume	Location	Midline shift	IVH	Irregular shape	Heterogeneous density	Warfarin treatment history	Antiplatelet treatment history	Hypertension history	Diabetes history	Sex	Radscore_HEMATOMA	Radscore_EDEAM
Training	1	0	53	14	3	147	95	19.1131	18.8709	26.298	Deep	1	0	1	1	0	0	1	1	1	6.56858	15.7287
Training	2	0	80	14	6	200	115	1.09806	1.07289	2.122	Brain stem	0	0	0	0	1	1	1	1	1	-18.4559	-29.4217
Training	3	0	59	12	6	192	108	10.6487	10.3975	22.699	Deep	0	0	0	0	0	0	1	0	1	-6.64593	3.20453
Training	4	1	68	10	3	205	86	48.6617	57.707	40.339	Deep	1	1	1	1	0	0	0	0	2	59.4309	43.1841
Training	5	0	32	13	4	212	132	24.598	22.6139	22.124	Deep	0	0	1	0	0	0	1	0	2	10.4711	15.3167
Training	7	0	61	15	4	189	90	2.60767	3.18315	3.173	Deep	0	0	0	0	0	0	0	0	2	-28.6372	-24.9639
Training	9	0	47	9	1	163	99	25.3514	21.0655	29.893	Deep	1	1	1	0	0	0	1	0	2	27.7703	19.3943
Training	10	0	46	14	3	180	120	7.01751	9.10085	0.143	Deep	0	1	1	0	0	0	1	0	1	-10.172	-31.1264
Training	11	0	62	12	1	169	98	18.0057	18.4001	14.47	Deep	1	0	1	0	0	0	1	0	1	13.6665	8.69866
Training	12	0	81	14	1	161	94	3.8349	3.25128	4.027	Deep	0	1	1	0	0	0	1	0	2	-10.0258	-20.508
Training	13	0	87	14	4	160	93	1.55351	1.81905	1.613	Deep	0	0	0	0	1	0	1	0	2	-23.377	-27.2316
Training	14	0	50	7	2	184	116	35.9214	37.9488	4.373	Deep	0	1	0	0	0	0	1	0	1	22.0665	-12.212
Training	15	0	79	11	2	161	101	8.58254	7.55755	8.9	Deep	1	1	0	0	0	0	1	0	2	-11.5841	-9.68631
Training	16	1	48	12	4	223	149	9.47912	15.8576	14.806	Deep	1	0	0	0	0	0	1	0	2	-18.3845	-2.16115
Training	17	0	70	15	5	130	71	1.75009	1.242	1.071	Cerebellum	0	1	1	0	0	1	1	1	1	-27.2863	-25.8632
Training	18	0	64	15	2	170	100	4.53614	4.66823	8.288	Deep	0	0	0	0	0	0	1	0	1	-35.6937	-14.5719
Training	19	0	77	14	3	176	82	4.32445	4.83498	6.518	Lobar	0	0	0	0	0	0	1	0	1	-28.1131	-15.5737
Training	20	0	88	12	2	122	77	10.0555	8.31681	10.574	Deep	0	1	1	0	0	0	0	0	1	0.0553559	-6.99632
Training	21	0	61	13	4	128	82	5.27672	5.42372	5.285	Deep	0	1	0	0	1	0	0	0	1	-15.4631	-12.8829
Training	22	0	70	12	5	164	100	19.5486	18.7632	15.552	Cerebellum	0	0	1	0	0	0	0	0	2	4.89929	16.2839
Training	47	0	56	13	2	209	111	10.4034	10.4301	14.478	Deep	0	0	0	1	0	0	1	0	2	-10.6225	-5.46636
Training	48	1	44	10	1	185	113	18.8727	27.771	20.291	Deep	1	1	1	1	0	0	1	0	2	9.12547	20.5282
Training	50	1	63	9	2	186	110	0.99131	1.42818	0.754	Deep	0	1	1	0	1	1	1	0	2	-13.4029	-28.884
Training	53	0	47	14	2	200	110	11.4562	11.5833	11.705	Deep	1	0	0	1	0	0	1	0	2	-4.1238	-0.884728
Training	58	0	50	11	2	166	103	3.4656	3.69347	4.369	Deep	0	0	0	0	0	0	1	0	2	-16.1061	-18.9325
Training	59	0	74	12	3	210	110	1.98767	1.54247	6.875	Deep	0	0	0	0	0	1	1	1	1	-13.7147	-18.4428
Training	60	0	67	11	3	191	112	2.56061	3.38563	2.746	Brain stem	0	0	0	0	0	1	1	0	2	-37.1202	-19.3169
Training	62	0	67	13	2	137	98	24.4454	25.6963	40.12	Deep	0	0	1	0	0	0	1	0	1	24.8542	25.0183
Training	68	0	47	10	1	188	118	7.28837	7.53232	13.872	Deep	1	1	0	0	0	0	1	0	2	-18.3546	0.846763
Training	74	0	88	12	6	157	93	11.7952	11.6315	22.626	Deep	0	0	1	0	0	0	1	0	2	-7.14736	2.84707
Training	86	0	63	14	4	176	100	5.848	6.17528	13.697	Deep	0	0	0	1	0	0	1	0	1	-20.479	-4.9023
Training	87	0	52	13	6	176	106	18.3203	19.9264	28.382	Deep	0	0	1	0	0	0	1	0	1	5.6749	22.4968
Training	89	0	65	13	6	189	125	8.67632	9.1856	14.701	Cerebellum	0	0	0	0	0	0	1	0	1	-11.1112	6.33881
Training	91	1	60	13	1	170	86	10.7304	19.1088	18.949	Deep	0	0	1	0	0	0	0	0	2	-11.7909	3.75833
Training	94	1	65	11	2	180	93	20.0533	29.8537	28.664	Deep	0	0	0	1	0	0	1	0	2	1.37715	19.0096
Training	95	0	60	10	2	180	100	15.3784	15.5331	19.136	Deep	1	0	1	0	0	0	1	0	2	-7.09314	1.74966
Training	96	0	32	13	2	155	123	17.1935	21.4137	28.147	Deep	0	0	0	0	0	1	1	1	1	2.73328	14.2214
Training	97	0	66	15	4	193	69	8.04471	8.77266	10.649	Deep	1	0	1	0	0	0	1	0	2	-14.0057	-11.2203
Training	98	1	57	12	4	214	145	26.8805	35.1487	29.243	Deep	1	0	1	1	0	0	1	0	1	16.816	22.5608
Training	99	0	43	9	5	132	74	5.06937	4.55389	12.436	Deep	0	1	1	0	0	0	0	0	2	-21.4977	-5.7845
Training	100	1	64	9	1	221	103	21.8538	27.6545	26.135	Deep	0	0	1	1	0	0	1	0	1	4.85854	15.0455
Training	101	0	57	9	1	220	109	5.04477	3.49817	11.33	Deep	0	0	0	0	0	0	1	0	1	-15.6567	-8.97037
Training	102	0	42	13	6	160	100	18.246	18.3908	33.712	Deep	0	0	1	0	0	0	1	0	1	-18.094	19.102
Training	103	0	56	10	1	150	97	18.3988	17.7487	17.663	Deep	0	0	1	0	0	0	1	0	1	-6.42995	5.93761
Training	104	1	80	11	1	184	104	29.2989	41.8286	37	Deep	1	0	1	1	0	0	1	0	1	14.9721	27.592
Training	106	0	84	15	2	141	84	4.65099	5.27279	6.209	Deep	0	1	1	0	0	0	1	0	2	-8.79314	-10.9319
Training	108	1	33	11	2	155	95	2.57531	10.7888	6.887	Deep	0	1	0	0	0	0	1	0	1	-23.343	-14.4631
Training	109	0	53	13	2	209	118	18.0266	18.5154	19.848	Deep	1	0	1	0	0	0	1	0	1	6.68052	13.0661
Training	110	0	80	10	2	180	100	1.72321	1.45245	3.652	Deep	0	0	0	0	0	0	1	0	2	-35.1239	-24.3487
Training	111	1	42	13	3	160	106	43.8215	55.9588	44.264	Deep	1	0	1	0	0	0	1	0	1	27.49	46.792
Training	112	0	49	7	0.5	253	129	12.4661	14.2074	2.994	Brain stem	0	0	1	0	0	0	1	0	1	8.35142	-19.0267
Training	113	0	76	10	2	220	146	27.2947	26.1378	26.491	Deep	0	1	1	1	0	1	1	1	2	10.0384	20.8588
Training	114	1	46	12	3	184	112	21.9387	28.218	23.254	Deep	1	0	1	1	0	0	1	0	1	26.2863	10.3999
Training	116	0	52	13	2	172	95	16.2442	15.0852	16.201	Deep	1	0	1	0	0	0	1	0	2	2.33908	-5.38755
Training	117	0	66	14	2	190	102	8.72061	9.37297	7.06	Deep	0	1	0	0	0	0	1	0	2	-18.1311	-12.7546
Training	118	0	53	13	3	163	87	0.833177	0.667436	1.438	Deep	0	0	0	0	0	0	1	0	1	-33.9319	-30.3695
Training	119	0	69	14	5	151	80	3.15846	3.00841	5.574	Deep	0	0	0	0	0	0	0	0	1	-28.3257	-16.3764
Training	121	0	45	13	2	182	116	9.09118	8.85027	10.847	Deep	0	1	1	0	0	0	0	0	2	-26.7421	2.48319
Training	122	0	63	13	1	190	98	14.9934	16.8796	23.211	Deep	0	0	1	0	0	0	1	0	1	-17.1623	8.03434
Training	123	0	84	5	4	177	120	5.11743	5.87232	7.225	Brain stem	0	0	1	0	0	0	1	0	2	-27.4269	-13.8847
Training	125	1	62	14	2	148	92	8.6191	14.1012	12.506	Deep	0	0	0	0	0	0	0	0	1	-14.8146	-6.54768
Training	126	1	53	14	6	177	118	43.8439	50.0608	37.849	Lobar	1	0	1	0	0	0	1	0	1	27.386	36.6606
Training	127	0	65	15	1	206	101	2.95194	2.97742	4.989	Deep	0	0	1	0	0	0	1	1	2	-33.1216	-20.9904
Training	128	0	49	13	1	144	103	9.79496	11.4278	13.486	Deep	0	0	1	0	0	1	1	0	1	-11.9102	-0.219734
Training	129	0	67	12	3	159	96	37.4855	39.0994	39.093	Deep	1	1	1	0	0	0	1	0	1	0.224288	25.0183
Training	130	0	73	10	3	135	95	13.3319	14.4464	18.704	Deep	0	0	1	0	0	0	1	0	1	-8.12754	-1.37866
Training	131	0	71	15	3	215	120	6.16442	5.76375	8.259	Deep	0	0	1	0	0	0	0	0	1	-27.6575	-11.7658
Training	132	0	59	14	1	187	121	6.64336	5.14411	10.626	Deep	0	1	1	1	0	0	0	0	1	-12.1648	-6.19508
Training	133	0	47	14	6	171	108	4.90127	4.24916	5.449	Deep	0	1	1	0	0	0	1	0	2	-11.034	-18.7844
Training	134	0	81	13	4	130	80	16.5851	17.0716	23.99	Deep	1	0	1	0	0	0	0	0	1	-16.6888	12.3358
Training	135	0	51	14	2	221	115	7.20912	5.98761	10.154	Deep	0	0	1	0	0	0	1	0	2	-15.6761	-8.11433
Training	136	0	49	13	4	157	95	13.3147	12.5968	19.898	Deep	1	0	0	0	0	0	1	0	2	1.04886	6.40196
Training	137	0	71	15	2	198	98	3.51017	2.22376	5.106	Deep	0	1	1	1	0	0	1	0	2	-23.0029	-17.8731
Training	138	0	53	11	6	195	120	30.38	31.1792	32.043	Lobar	1	0	1	1	0	0	0	0	1	24.6958	21.0556
Training	139	0	58	15	6	221	138	7.51513	6.68528	13.593	Deep	0	1	0	0	0	0	0	0	1	-8.81231	0.0510732
Training	140	0	62	15	6	195	106	15.5261	14.1048	24.233	Deep	1	0	0	0	0	0	1	0	1	9.44297	13.9517
Training	142	1	63	15	1	185	114	17.9189	25.7773	23.397	Lobar	0	0	1	1	0	0	0	0	1	14.3766	6.67367
Training	143	0	57	14	2	151	99	11.065	10.1282	10.638	Deep	0	1	0	0	0	0	1	0	1	-1.88902	-4.24245
Training	144	0	42	15	1	170	120	17.488	16.7363	19.011	Deep	0	0	1	1	0	0	1	0	1	0.490635	13.5489
Training	145	0	59	9	4	146	90	9.50724	12.2338	11.798	Lobar	0	0	0	0	0	0	1	0	2	-3.97339	0.849872
Training	146	0	67	13	3	175	108	1.84555	1.64313	3.671	Deep	0	0	1	0	0	0	1	0	2	-17.5359	-19.2474
Training	147	0	48	10	2	115	85	4.18955	3.58342	6.236	Lobar	0	0	0	0	0	0	1	0	1	-16.042	-11.2008
Training	149	0	55	15	0.5	205	132	1.06798	0.929935	2.517	Deep	0	0	0	0	0	0	0	0	1	-37.5799	-25.982
Training	150	0	68	12	1	162	75	48.1565	47.174	50.194	Deep	1	0	1	0	0	0	0	0	1	22.8278	25.0183
Training	151	0	80	10	3	197	101	6.6141	6.71994	7.595	Deep	0	1	1	0	0	0	0	0	1	-2.57073	-10.8545
Training	152	0	69	14	1	156	81	9.36635	10.5841	13.445	Deep	0	0	1	1	0	0	1	0	1	-7.19097	-3.18886
Training	153	0	61	15	2	176	107	1.79225	1.6892	6.628	Deep	0	0	0	0	0	0	1	0	2	-27.8787	-17.5187
Training	154	0	85	12	5	176	95	2.50628	2.94568	5.85	Deep	0	0	0	0	0	0	0	1	2	-26.6797	-18.3677
Training	155	0	81	15	3	142	86	1.39945	1.25644	1.417	Deep	0	0	0	0	0	0	0	1	2	-31.4351	-29.9169
Training	156	1	72	13	3	157	96	10.0053	16.3752	8.111	Deep	0	1	1	0	0	0	0	1	2	-8.25767	-1.841
Training	157	0	61	7	1	139	102	8.60499	8.3726	12.812	Deep	0	1	1	0	0	0	0	1	1	-9.26111	-1.13395
Training	159	0	54	15	3	172	111	3.96196	4.11486	8.938	Deep	0	0	1	0	0	0	0	1	1	-15.3812	-13.2425
Training	160	0	52	15	3	133	79	5.26181	4.96633	6.658	Deep	0	0	1	0	0	0	0	1	2	-19.2957	-15.9986
Training	161	0	53	15	6	166	110	9.43566	9.32173	13.913	Deep	0	0	1	0	0	0	0	1	2	0.130145	7.07699
Training	162	0	67	15	5	138	81	1.03246	1.03104	1.851	Deep	0	0	0	0	0	0	0	1	2	-25.4246	-27.7893
Training	163	1	70	14	1	158	94	46.3623	54.2474	40.936	Deep	1	0	1	1	0	1	0	1	1	31.6187	34.3388
Training	166	1	44	13	2	128	87	23.1253	29.5441	27.487	Deep	1	0	1	0	0	0	0	1	1	10.2544	15.6913
Training	167	0	87	9	2	125	78	19.126	19.682	1.537	Deep	1	0	1	0	0	1	0	0	2	2.51171	-18.5115
Training	168	1	59	14	4	180	109	8.46016	15.638	8.569	Deep	0	0	1	0	0	0	0	1	1	7.20091	-5.39332
Training	169	0	64	13	2	134	78	1.82483	1.66641	4.691	Brain stem	0	0	1	0	0	0	0	1	1	-27.4359	-21.7898
Training	170	1	54	10	2	120	110	28.9732	43.0754	30.314	Deep	1	0	0	0	0	0	0	1	1	35.6139	28.6907
Training	171	0	58	13	2	166	95	4.50762	3.60362	4.454	Lobar	0	0	1	0	0	0	0	1	1	-23.6382	-15.9816
Training	173	0	48	15	1	225	134	2.655	2.1595	6.678	Deep	0	0	1	0	0	0	0	1	2	-29.8989	-19.3603
Training	174	0	62	13	6	139	79	2.13199	2.37331	5.718	Deep	0	1	1	0	0	0	0	1	2	-16.356	-19.5917
Training	175	1	63	7	5	147	93	36.8897	42.9979	45.131	Deep	1	0	0	0	0	1	0	1	1	14.3193	33.2053
Training	176	0	66	9	3	180	100	14.0669	17.6151	18.726	Deep	0	0	1	0	0	0	0	1	1	-4.73409	1.9146
Training	177	0	56	14	1	123	66	7.19378	7.62646	7.861	Lobar	0	0	0	0	0	0	1	0	2	-8.23025	-10.2861
Training	178	0	46	10	3	214	123	22.8934	23.6709	27.487	Deep	1	0	1	0	0	0	0	1	2	14.1255	24.0708
Training	179	0	70	14	3	201	106	9.21352	11.0836	10.39	Lobar	0	0	1	0	0	0	0	1	2	-14.1469	-5.64971
Training	182	0	74	10	1	187	111	2.67264	3.45093	4.859	Deep	0	1	1	0	0	0	1	1	2	-27.1824	-21.5561
Training	183	1	43	10	5	200	133	52.2699	59.1372	50.733	Deep	1	0	1	0	0	0	0	1	1	35.3987	49.0754
Training	184	0	81	10	3	162	91	13.5829	13.1336	12.963	Deep	0	0	1	1	0	0	1	0	2	-2.20288	1.95753
Training	190	1	60	4	2	182	112	5.50215	8.8241	10.544	Brain stem	0	0	0	0	0	0	1	0	1	-16.883	-10.5172
Training	202	1	76	12	2	133	70	4.19181	7.44799	8.478	Cerebellum	0	0	1	1	0	0	1	0	1	-17.1176	-7.98938
Training	206	0	55	14	3	190	120	3.09709	2.96321	7.162	Lobar	1	0	0	0	0	0	0	1	1	-30.9491	-17.903
Training	207	1	57	9	2	202	100	18.9741	26.8961	21.024	Deep	0	0	1	0	0	0	1	0	2	15.3234	8.12447
Training	208	0	43	15	1	191	112	11.1517	10.9452	14.53	Lobar	0	0	1	1	0	0	1	0	1	-3.44031	1.43461
Training	209	0	45	9	2	166	78	25.38	19.9171	27.713	Deep	0	0	1	0	0	0	1	0	2	17.2716	23.6564
Training	211	0	66	15	2	199	89	5.90559	6.16927	9.751	Deep	0	0	1	0	0	0	1	0	2	-14.8649	-6.4511
Training	215	0	59	12	6	192	108	11.4297	10.6054	22.312	Deep	0	0	0	0	0	0	1	0	1	-8.55709	2.53377
Training	219	0	64	15	1	130	89	28.6539	28.7381	26.912	Deep	0	0	0	0	0	0	1	0	1	15.3472	19.9698
Training	220	0	79	11	4	143	87	8.78817	8.07825	7.796	Deep	0	0	1	0	0	0	1	0	2	-7.03265	-7.92825
Training	221	0	63	11	1	144	86	37.1996	39.2787	28.634	Lobar	0	0	1	0	0	0	0	0	1	24.9057	24.7835
Training	AK001	1	48	12	1	166	105	17.7377	26.4671	18.205	Deep	0	0	1	0	0	0	1	0	1	11.8914	9.45496
Training	AK002	1	62	6	2	172	89	20.461	57.6948	12.113	Deep	1	1	1	1	0	0	1	0	1	21.2377	12.7852
Training	AK003	1	61	8	2	204	106	27.1499	34.3453	34.604	Deep	1	1	1	0	0	0	1	0	2	24.1981	24.9106
Training	AK004	1	51	8	1	140	60	1.04369	5.49807	1.077	Deep	0	1	0	0	0	0	0	0	2	-19.9997	-28.884
Training	AK006	1	43	11	1	199	119	15.7255	21.4972	29.524	Lobar	0	0	0	1	0	0	1	0	1	17.9598	15.2458
Training	AK009	1	62	10	1	112	68	10.8984	16.0302	15.516	Deep	0	1	1	0	0	0	1	0	1	-4.34775	2.25719
Training	AK010	1	67	13	3	188	84	13.8081	18.6654	19.736	Deep	1	1	1	1	0	0	1	0	1	6.48728	11.2632
Training	AK011	1	32	14	1	268	126	11.154	89.8352	18.013	Deep	0	0	1	0	0	0	1	0	2	8.30157	8.74798
Training	AK012	1	72	13	2	178	82	23.8245	33.1067	12.376	Deep	1	1	0	1	0	0	1	0	2	24.7684	5.66614
Training	AK013	1	80	10	6	158	80	2.53414	3.39873	3.583	Deep	0	0	1	0	0	0	1	0	1	-25.3932	-17.2418
Training	AK018	1	63	14	1	150	100	15.9924	29.5648	15.76	Lobar	0	0	1	0	0	0	1	0	1	4.14358	13.3682
Training	AK020	1	52	9	1	235	120	46.5845	54.5395	49.329	Deep	1	0	1	1	0	0	1	0	1	44.085	50.7968
Training	AK025	1	86	11	1.5	161	64	19.9036	32.5708	22.26	Deep	1	0	1	1	0	0	1	0	2	13.6876	12.7959
Training	AK028	1	53	14	1	176	98	21.6499	27.7983	22.051	Deep	1	1	1	0	0	0	0	0	1	2.30397	17.4082
Training	AK029	1	64	3	6	220	112	4.40438	5.96158	4.437	Deep	0	1	1	0	0	0	1	0	1	-13.8925	-18.1055
Training	AK031	1	53	11	2	201	106	6.93394	10.3221	12.006	Deep	0	0	0	0	0	0	1	0	2	-11.4903	-6.39226
Training	AK032	1	38	11	2	160	90	6.14668	15.1688	14.606	Deep	0	0	0	0	0	0	1	0	2	-13.2174	-2.98189
Training	AK033	1	49	10	3	180	100	6.66944	11.9984	9.989	Deep	0	0	1	0	0	0	0	0	1	-10.9676	-7.92034
Training	AK036	1	54	10	2	180	84	28.2327	36.5267	36.852	Deep	1	0	0	1	0	0	0	0	1	20.0337	33.2698
Training	AK038	1	65	13	6	186	101	8.19044	96.4404	13.266	Deep	0	0	1	0	0	0	1	1	1	1.1376	2.76679
Training	AK040	1	47	14	2	196	117	11.3384	18.9271	18.273	Deep	0	0	1	0	0	0	1	1	1	2.17178	5.35923
Training	AK041	1	84	12	2	136	78	14.6278	22.0359	19.448	Deep	0	1	1	1	0	0	1	0	1	8.76356	14.3159
Training	AK042	1	90	10	6	140	70	52.9842	60.3155	69.494	Lobar	1	1	1	1	0	0	1	0	2	61.3621	44.7787
Training	F001	1	85	9	3	178	90	39.5125	47.5162	48.206	Lobar	1	1	1	0	0	0	0	0	1	37.0077	36.1854
Training	F002	1	60	13	6	161	110	53.9373	59.855	15.559	Deep	1	1	1	1	0	0	1	0	2	57.984	25.1429
Training	F003	1	77	10	6	138	89	3.4219	10.5492	2.376	Lobar	0	0	0	0	0	0	0	0	1	-23.6652	-16.8623
Training	F004	1	50	12	2	206	126	27.3457	35.6718	21.854	Deep	0	0	0	1	0	0	1	0	2	20.9442	14.2225
Training	F005	1	71	12	1.5	154	58	23.8507	31.4027	16.67	Deep	1	1	1	1	0	0	1	0	2	21.947	11.0495
Training	F006	1	72	13	1	150	80	22.2723	30.745	27.948	Deep	1	0	1	1	0	0	1	0	2	13.5712	22.8101
Training	F007	0	40	6	5	220	115	3.7479	3.26593	3.477	Deep	1	1	1	0	0	0	1	0	1	-23.8274	-18.2393
Training	F008	0	55	13	5	149	77	11.8189	11.9613	2.338	Deep	0	1	1	0	0	0	0	0	2	-20.0785	-19.8768
Training	F009	0	72	10	6	173	100	16.2206	16.8899	19.751	Deep	0	1	1	0	0	0	1	0	1	-8.11201	11.1994
Training	F010	0	66	15	6	200	70	6.4441	6.12744	5.77	Deep	0	0	1	0	1	1	1	1	2	-17.4276	-13.5469
Training	F011	1	51	14	1	186	111	38.2247	45.1955	13.268	Deep	1	0	0	1	0	0	1	0	2	26.2879	16.8369
Training	F012	1	73	11	1	121	93	23.1519	31.8615	17.215	Deep	0	0	1	1	0	0	1	0	2	13.2525	10.8177
Training	F013	1	70	11	1.3	180	88	35.0374	42.5348	17.466	Deep	1	0	1	1	0	0	1	0	2	21.2596	14.9053
Training	F014	1	63	14	1.5	169	110	16.1234	25.8048	13.361	Lobar	0	0	0	0	0	0	0	0	1	1.3509	6.63793
Training	F015	0	68	13	2	160	60	16.7645	17.013	7.521	Deep	0	0	1	1	0	0	0	0	1	7.86694	-7.2863
Training	F016	1	50	14	1	170	106	16.5117	25.3301	13.135	Lobar	0	0	1	0	0	0	0	0	1	6.95933	1.83971
Training	F017	1	48	15	1.5	170	97	30.3631	38.2021	15.572	Lobar	0	1	1	1	0	0	0	0	2	21.8649	16.701
Training	F018	0	72	13	2	151	91	1.64924	1.84	2.974	Deep	0	0	0	0	0	0	1	0	1	-32.2712	-25.3449
Training	F019	1	56	10	1.2	187	129	18.3878	25.7132	9.564	Deep	0	0	0	0	0	0	1	0	1	1.28425	4.02592
Training	F020	1	63	8	1	170	56	76.62	83.5391	16.726	Deep	1	1	1	1	0	0	1	0	1	14.5669	13.9945
Training	F021	1	48	12	3	149	109	12.6629	20.0121	15.201	Deep	0	0	1	0	0	0	1	0	1	-4.48026	0.56709
Training	F022	0	72	15	6	162	72	2.97094	2.55426	4.361	Brain stem	0	0	1	0	0	0	0	0	1	-28.1972	-17.7487
Training	F023	0	55	15	6	174	94	13.3115	12.4964	10.813	Lobar	0	0	0	1	0	0	0	0	1	1.09188	-3.23673
Training	F024	1	36	13	1	219	114	16.6382	24.7418	9.631	Deep	0	0	0	0	0	0	1	0	2	8.24826	-2.60016
Training	F025	0	56	15	3	195	115	6.40862	6.31551	6.634	Deep	0	0	1	1	0	0	1	0	1	-4.73777	-14.0795
Training	F026	1	49	6	2	147	68	43.3272	50.8254	27.864	Deep	1	0	1	1	0	0	1	0	2	32.3692	23.5567
Training	F027	1	56	6	5	180	110	12.1467	19.1247	9.927	Brain stem	0	1	1	0	0	0	0	0	2	0.123767	4.75862
Training	F028	0	69	14	2	210	118	11.9554	11.4296	7.537	Cerebellum	0	0	1	1	0	0	0	0	2	-3.09093	0.266323
Training	F029	0	43	15	6	210	90	4.77452	4.65599	2.873	Deep	0	0	0	0	0	0	1	0	1	-22.3167	-25.3529
Training	F030	0	45	14	1	188	120	12.939	13.2011	2.427	Deep	1	1	1	1	0	0	1	0	1	6.29827	-16.4684
Training	F031	1	75	10	1.5	126	77	50.6266	57.0147	17.452	Lobar	1	1	1	1	0	0	0	0	2	58.2083	2.79106
Training	F032	1	60	11	4	137	87	1.07015	1.52231	0.72	Brain stem	0	1	0	0	0	0	0	1	1	-14.5094	-28.884
Training	F033	0	54	15	6	174	105	5.84146	6.10024	2.687	Deep	0	1	0	0	0	0	1	0	1	-8.41209	-19.3591
Training	F034	0	56	15	0.5	176	94	17.2915	16.4379	5.549	Deep	0	0	0	1	0	0	1	0	1	2.41818	-14.3093
Training	F035	1	76	10	0.5	196	107	19.8512	25.482	11.288	Deep	1	1	1	0	0	0	1	0	2	19.8122	4.09197
Training	F036	1	51	10	3	200	116	8.71619	14.9554	5.87	Deep	0	1	0	0	0	0	1	0	1	4.20391	-4.09459
Training	F037	0	55	12	0.5	193	109	19.1643	18.3284	14.237	Deep	0	1	1	1	1	0	1	1	2	-2.59735	2.40477
Training	F038	0	56	15	4	172	112	1.01635	1.05828	0.64	Lobar	0	0	0	0	0	0	1	0	1	-27.8984	-29.7223
Training	F039	0	47	15	6	96	62	1.73263	1.5078	1.179	Brain stem	0	0	0	0	0	0	0	0	2	-41.4902	-31.0395
Training	F040	1	79	8	0.5	220	108	78.6912	85.3297	49.34	Deep	1	0	1	1	0	0	1	0	1	57.5216	47.6215
Training	F041	0	53	14	2	167	115	12.0543	13.1672	8.965	Deep	0	0	1	1	0	0	1	0	2	-11.5957	1.69629
Training	F042	0	87	11	2	210	98	14.1528	12.2037	8.5	Deep	0	1	1	1	0	0	1	0	1	-6.91463	-6.53857
Training	F043	0	64	9	2	134	108	23.3527	23.6967	15.002	Deep	0	0	1	1	0	0	0	0	1	4.53631	9.91415
Training	F044	0	97	11	5	145	92	11.9405	12.2494	7.691	Deep	0	0	0	1	0	0	1	0	1	-2.68251	-7.07493
Training	F045	0	72	15	1	162	80	7.48273	7.12139	11.397	Deep	0	0	1	1	0	0	1	0	2	-14.9938	-5.31057
Training	F046	0	54	15	5	135	99	7.85798	6.95269	9.29	Deep	1	0	1	1	0	0	0	0	2	-4.27308	-12.0829
Training	F047	0	37	15	1	210	100	3.47517	2.73007	3.268	Brain stem	0	0	0	0	0	0	0	0	1	-26.0901	-22.338
Training	F048	1	59	14	1	189	117	46.4006	55.5773	20.797	Lobar	0	0	1	1	0	0	0	0	2	54.5091	14.1298
Training	F049	1	36	9	0.5	221	156	85.0699	76.8443	50.433	Deep	1	1	1	1	0	0	1	0	1	79.6265	54.4287
Training	F050	0	69	15	5	151	89	31.0773	29.7917	11.4	Lobar	0	0	1	0	0	0	0	0	1	14.9082	0.622091
Training	F051	0	71	14	5	191	106	28.4392	28.2253	19.639	Deep	1	0	1	1	0	0	1	0	1	13.074	13.3493
Training	F052	0	76	15	6	176	82	4.196	4.20133	4.951	Deep	0	0	1	0	0	0	1	0	2	-36.0206	-19.5702
Training	F053	0	70	14	1	185	101	7.10935	7.28235	6.659	Deep	0	1	1	0	0	0	1	0	1	-4.16694	-10.0881
Training	F054	1	44	11	0.33	233	129	11.6886	20.577	7.551	Deep	1	1	1	0	0	0	1	0	1	13.8678	-5.80559
Training	F055	1	49	12	1	207	118	6.393	16.3638	3.065	Deep	0	1	1	0	1	1	1	1	1	-20.4558	-19.2186
Training	F056	0	76	14	2	160	86	12.2488	11.4873	9.937	Deep	0	0	1	0	0	0	1	0	1	-9.74507	-9.80819
Training	F057	1	77	9	1	212	102	61.4579	68.146	44.548	Deep	1	1	1	1	0	0	1	1	1	74.0797	47.8086
Training	F058	0	56	12	4	170	105	24.7549	23.9725	13.874	Deep	0	0	1	0	0	0	1	0	2	5.34596	5.17402
Training	F059	0	60	11	3	164	93	15.4916	15.6623	8.697	Deep	0	1	0	0	0	0	1	0	2	1.22292	-2.10618
Training	F060	0	76	15	6	145	76	9.77464	9.84573	9.183	Lobar	0	0	0	0	0	0	0	0	1	-13.9044	-7.90101
Training	F061	0	72	15	6	155	86	4.12021	3.67822	5.012	Deep	0	0	0	0	0	1	1	0	1	-8.73887	-18.6704
Training	F062	0	35	15	1	198	110	1.45224	1.33258	1.341	Brain stem	0	0	0	0	0	0	0	0	2	-26.1493	-29.2033
Training	F063	0	72	9	1	134	68	15.3679	15.8544	11.558	Deep	0	1	1	0	0	0	0	0	2	7.06039	5.47106
Training	F064	0	68	14	5	134	78	12.8457	12.213	5.001	Lobar	0	0	1	0	0	0	0	0	2	7.90879	-7.36747
Training	F065	0	45	15	1	198	110	29.8936	29.6648	9.044	Deep	0	0	1	1	0	0	1	0	1	17.742	-5.59677
Training	F066	0	54	8	0.5	246	117	4.30166	4.52183	2.424	Deep	0	1	1	0	0	0	1	0	2	-18.7169	-23.199
Training	F067	1	60	12	1	190	120	43.7122	50.2265	25.133	Deep	1	1	1	1	0	0	1	0	1	30.2253	27.7975
Training	F068	0	48	15	6	170	100	12.3031	10.399	13.354	Lobar	0	0	1	0	0	0	1	0	1	0.899755	-1.82907
Training	F069	0	78	12	3	120	80	5.52407	5.28205	3.76	Deep	0	0	1	1	0	0	1	0	2	-11.263	-17.3176
Training	F070	1	54	15	6	169	99	13.78	22.7624	12.114	Deep	0	0	1	0	0	0	1	0	1	8.63056	4.06949
Training	F071	0	78	14	5	178	90	52.1821	52.4547	3.593	Cerebellum	0	0	0	0	0	0	0	0	2	-29.6178	-18.1578
Training	F072	1	46	9	0.5	196	99	12.9256	29.5967	15.712	Deep	0	0	1	0	0	0	1	0	1	24.0999	11.4292
Training	F073	0	50	15	1	170	98	20.8335	19.5684	12.748	Deep	1	0	1	1	0	0	1	0	1	0.0233803	4.17482
Training	F074	1	72	10	2	186	127	103.898	110.089	42.639	Deep	1	1	1	1	0	0	1	0	2	75.7298	48.5049
Training	F075	1	52	15	6	135	87	1.88665	6.01546	0.141	Deep	0	0	0	0	0	0	1	0	2	-7.97068	-28.884
Training	F076	0	66	6	1	185	84	44.1978	43.6841	17.414	Deep	0	1	1	0	1	1	1	0	1	20.6178	14.7128
Training	F077	1	57	12	1	156	86	30.7505	39.1837	13.587	Deep	1	0	0	1	0	0	1	0	2	19.283	7.6482
Training	F078	0	65	15	6	207	118	3.96597	3.37315	0.248	Deep	0	0	1	0	0	0	1	0	1	-21.3292	-31.1264
Training	F079	1	46	15	6	225	114	3.36967	10.8363	5.83	Deep	0	0	0	0	0	0	1	0	1	-9.42997	-6.07095
Training	F080	0	57	14	6	208	97	8.89858	8.37354	8.376	Deep	0	0	0	1	0	0	1	0	2	-16.1933	-9.08029
Training	F081	0	64	15	6	139	93	5.94814	5.79966	4.811	Deep	0	0	0	0	0	0	0	0	1	-8.58421	-19.5163
Training	F082	0	44	9	0.5	164	86	9.95495	9.73439	7.697	Deep	0	0	1	0	0	0	1	0	1	-7.9375	-2.28429
Training	F083	0	66	15	6	110	80	1.98436	1.81989	1.108	Cerebellum	0	0	0	0	1	1	1	0	2	-16.2345	-25.3008
Training	F084	1	49	10	0.5	149	112	47.4539	55.9277	22.161	Deep	0	0	1	1	0	0	1	1	1	32.6193	22.2729
Training	F085	1	66	11	6	140	118	36.4295	36.7835	45.52	Lobar	0	0	1	1	0	1	0	1	2	32.5104	40.5703
Training	F086	0	61	9	0.5	161	85	1.67019	1.67549	1.585	Brain stem	0	0	0	0	0	0	0	0	1	-35.6504	-27.7413
Training	F087	0	43	15	6	120	81	1.7096	1.63762	5.07	Lobar	0	0	0	0	0	0	0	0	1	-28.2806	-19.4955
Training	F088	1	37	15	2	195	125	63.0225	72.1173	38.453	Lobar	1	0	1	1	0	0	0	0	2	59.2697	40.0302
Training	F089	0	76	15	3	170	100	8.37976	8.86469	6.568	Deep	0	0	0	1	0	0	1	0	1	-7.69314	-10.6389
Training	F090	0	70	15	5	202	122	1.52281	1.5489	1.123	Deep	0	0	0	0	0	0	1	1	1	-15.843	-26.9603
Training	F091	0	70	15	6	183	101	2.53403	2.35756	2.477	Deep	0	0	0	0	0	1	1	1	2	-23.3075	-27.2304
Training	F092	0	86	10	6	120	85	3.09985	3.00915	2.326	Lobar	0	1	0	1	0	0	0	0	2	-10.5686	-20.0012
Training	F093	0	52	15	6	145	86	22.3318	21.7564	20.576	Lobar	0	0	0	0	0	0	0	0	1	6.29236	11.1887
Training	F094	0	77	13	6	141	74	10.9665	10.2427	12.241	Lobar	0	0	1	1	0	0	0	0	1	0.755959	-0.832382
Training	F095	0	44	11	6	220	120	12.524	11.1549	9.698	Deep	0	1	1	0	0	0	1	0	2	-11.0032	-2.79562
Training	F096	0	45	15	6	165	115	2.37363	2.22126	4.318	Deep	0	0	0	0	0	0	1	1	1	-15.8728	-21.0351
Training	F097	0	68	15	6	145	93	1.76986	1.93738	2.279	Deep	0	0	0	0	0	0	0	0	2	-21.1542	-24.0988
Training	F098	1	55	5	1	171	111	101.824	108.289	64.99	Deep	1	0	1	1	0	0	1	0	1	93.9201	54.5928
Training	F099	0	41	10	1	177	144	16.4791	16.3423	6.631	Deep	0	1	1	0	0	0	1	0	1	-8.84643	-8.21222
Training	F100	0	69	15	1	135	95	6.7426	6.32906	4.349	Deep	0	0	1	1	0	0	1	0	1	-19.2076	-17.546
Training	F101	0	56	12	2	147	95	9.91508	9.5849	7.235	Lobar	0	1	1	0	0	0	1	0	1	-16.7788	-3.76266
Training	F102	0	51	11	0.17	181	102	36.4747	36.2204	11.761	Deep	1	0	1	1	0	0	1	0	1	4.34988	3.74805
Training	F103	0	49	15	1	190	100	30.1615	30.5152	15.692	Deep	1	0	1	0	0	0	1	1	1	10.7466	12.6731
Training	F104	0	85	9	2	203	103	19.5649	20.1791	11.318	Deep	1	1	1	0	0	0	1	0	2	9.01251	3.69504
Training	F105	0	33	10	4	168	104	31.6818	29.0627	13.188	Deep	1	1	1	0	0	0	1	0	1	26.6815	15.1848
Training	F106	0	90	12	1	190	101	1.20754	1.23316	0.393	Brain stem	0	0	0	0	0	0	1	0	1	-32.4256	-31.1264
Training	F107	0	75	15	6	201	96	1.35279	1.44722	0.871	Deep	0	0	0	0	0	0	1	0	1	-37.7292	-31.1264
Training	F108	1	79	14	6	134	90	41.8125	49.6565	38.867	Deep	1	0	1	1	0	0	1	0	1	34.1811	31.0137
Training	F109	1	58	9	1	181	101	36.0132	44.8873	28.823	Deep	0	0	1	1	0	1	1	1	1	21.7367	24.07
Training	F110	1	43	10	6	158	115	55.7866	66.6889	29.871	Deep	1	1	0	1	0	0	1	0	1	33.5043	25.7957
Training	F111	0	50	14	4	209	111	2.42955	2.39736	5.077	Cerebellum	0	1	0	0	0	0	1	0	1	-34.0712	-18.346
Training	F112	0	72	10	3	148	95	10.2192	10.5813	12.788	Deep	1	1	1	0	0	0	1	0	1	-1.88338	0.639574
Training	F113	0	57	15	6	153	97	1.11805	1.16043	1.037	Deep	1	0	0	0	0	0	1	1	1	-18.6971	-31.1264
Training	F114	1	37	14	6	149	84	2.41	8.39556	2.614	Deep	0	1	0	0	0	0	1	0	2	-22.5832	-20.5026
Training	F115	0	35	14	1	209	160	3.3417	3.44834	1.427	Brain stem	0	0	0	0	0	0	1	0	1	-33.702	-26.1596
Training	F116	0	67	15	1	210	115	3.3417	3.08742	3.981	Deep	0	1	0	0	1	1	1	1	2	-23.6567	-19.9841
Training	F117	0	59	14	6	134	75	30.7084	28.5282	22.569	Lobar	0	1	1	0	0	0	0	0	1	30.5361	18.5589
Training	F118	1	68	12	2	184	79	39.2158	49.1524	41.839	Lobar	1	0	1	1	0	0	1	0	2	44.1282	35.3214
Training	F119	1	66	15	0.67	252	85	19.9592	28.8303	21.836	Deep	0	0	1	0	0	0	1	0	2	20.3568	12.7442
Training	F120	1	89	10	2	140	84	46.7586	54.5257	28.886	Lobar	1	0	1	1	0	0	1	1	1	31.9525	34.3255
Training	F121	0	66	15	6	162	88	5.62327	5.44708	5.763	Deep	0	1	1	1	0	0	1	0	1	-13.0495	-9.32638
Training	F122	0	40	15	3	203	129	10.5148	10.6042	10.036	Deep	0	0	0	1	0	0	1	0	1	-9.8568	-7.51884
Training	F123	1	62	15	3	108	67	47.6699	55.6401	44.704	Lobar	1	0	1	1	0	0	0	0	1	50.0717	28.8051
Training	F124	1	74	13	2	192	81	38.8688	50.2574	24.833	Lobar	0	0	1	1	0	0	1	0	2	30.5458	25.108
Training	F125	0	62	15	5	172	82	8.92095	8.39724	8.542	Deep	0	0	0	0	0	0	1	1	2	-7.36633	-8.41373
Training	F126	0	64	9	3	217	117	3.15826	3.46573	2.619	Deep	0	0	0	0	0	1	1	1	2	-12.0111	-23.7492
Training	F127	0	55	15	2	178	107	9.81654	10.6074	11.31	Deep	0	0	0	0	0	0	1	0	1	-11.3105	-0.580549
Training	F128	0	54	12	6	139	106	12.7442	13.3605	18.398	Deep	0	0	1	0	0	0	1	0	1	-8.1224	6.83334
Training	F129	1	53	13	0.33	225	117	38.8628	47.7908	35.244	Deep	1	0	1	1	0	0	1	0	1	36.532	31.3489
Training	F130	1	88	15	2	173	99	10.7021	17.5236	13.032	Deep	0	0	1	0	0	0	1	0	1	0.222533	2.7623
Training	F131	0	72	15	6	183	116	1.11492	1.03719	1.04	Brain stem	0	0	0	0	0	0	0	1	2	-19.0475	-30.8808
Training	F132	0	57	6	1.5	187	96	13.0336	12.7008	9.931	Deep	1	1	1	1	0	1	1	0	2	-5.40295	-7.7303
Training	F133	1	51	13	2.5	185	114	27.2085	38.6722	23.039	Deep	0	0	1	0	0	0	1	0	1	22.9619	16.868
Training	F134	1	68	9	3	244	124	26.1408	74.5481	8.968	Deep	0	1	1	1	0	0	1	0	1	66.0477	-3.75319
Training	F135	0	58	14	1	177	104	6.37285	6.07382	4.264	Cerebellum	0	0	1	0	0	0	0	0	2	-18.4031	-14.3373
Training	F136	0	57	11	6	145	93	10.3795	11.0048	12.303	Deep	1	1	0	0	0	0	0	0	1	-6.62895	-4.22344
Training	F137	0	57	15	2	161	102	1.16039	0.975348	1.819	Deep	0	1	0	0	0	0	1	0	1	-28.4878	-26.6377
Training	F138	0	57	15	5	188	103	5.19141	5.17598	4.568	Deep	0	1	1	0	0	1	1	0	1	-15.6943	-13.5576
Training	F139	1	36	10	0.5	239	154	44.8101	52.4833	33.988	Lobar	1	0	1	1	0	0	1	1	1	39.886	40.8245
Training	F140	0	66	10	4	138	101	5.17657	4.32438	3.009	Deep	0	0	0	0	0	0	0	0	1	-24.782	-24.1348
Training	F141	1	25	7	0.5	126	75	95.0179	103.358	59.243	Lobar	1	0	1	1	0	0	0	0	1	68.4055	54.5928
Training	F142	0	50	15	1	190	106	7.6039	8.12231	6.538	Deep	0	1	1	0	0	0	1	0	2	-10.9691	-9.33148
Training	F143	0	85	15	6	150	70	5.82028	5.56152	4.562	Deep	0	1	1	1	0	0	0	0	1	-13.6549	-19.5602
Training	F144	1	86	13	1	170	112	13.7504	19.3226	13.325	Deep	0	1	1	0	0	0	1	0	1	15.4509	-1.08303
Training	F145	0	78	14	2	189	93	10.1694	10.3351	9.024	Deep	0	0	1	1	0	0	1	0	1	-27.4469	-5.91911
Training	F146	1	89	13	2	156	93	39.1556	50.7641	26.963	Lobar	1	0	1	1	0	0	0	0	2	43.2226	17.3466
Training	F147	0	55	15	6	161	76	8.33218	8.53824	12.014	Deep	0	0	1	0	0	0	1	0	1	-7.49221	-3.94305
Training	F148	0	69	14	1	196	98	14.3455	14.4164	5.306	Deep	1	0	1	1	0	0	1	0	1	-4.58563	-11.0503
Training	F149	1	53	5	0.5	170	98	77.8872	85.0559	41.988	Deep	1	1	1	1	0	0	1	0	2	72.6073	49.1806
Training	F150	0	54	15	2.5	183	98	5.67523	5.374	6.508	Deep	1	0	1	1	0	1	1	0	2	-7.57422	-16.9035
Validation	1001	0	64	10	2	222	90	15.03	15.03	15.29	Deep	0	1	0	0	0	0	1	0	2	1.9078	2.3895
Validation	1002	0	56	14	5	187	110	6.21	6.13	9.86	Cerebellum	0	0	0	0	0	0	1	0	1	-29.6402	-4.0665
Validation	1003	1	83	10	1	173	89	12.81	17.88	10.64	Deep	0	1	0	0	0	1	1	1	1	-1.7896	-8.5453
Validation	1004	1	85	9	4	145	126	20.11	28.95	21.18	Lobar	0	1	0	1	0	0	0	1	1	6.1027	9.5108
Validation	1005	1	62	8	6	157	58	53.42	69.59	53.65	Lobar	1	1	1	1	0	0	1	0	1	53.3222	49.8898
Validation	1006	1	77	12	2	161	80	13.05	21.34	15.02	Deep	0	0	0	0	0	0	1	0	1	2.9224	-7.2223
Validation	1007	1	51	11	2	156	115	15.47	23.69	15.94	Deep	0	0	1	0	0	0	0	0	2	5.2396	-4.4771
Validation	1008	1	62	8	3	181	77	40.05	48.36	34.48	Deep	1	1	1	1	0	0	1	0	1	25.5836	30.9044
Validation	1009	1	73	10	2	185	100	9.05	14.28	8.05	Deep	0	1	0	0	0	0	1	1	2	-2.0663	-16.4545
Validation	1010	1	83	8	3	226	70	13.08	25.61	7.44	Cerebellum	0	0	0	0	0	0	1	1	1	2.7561	-13.9991
Validation	1011	0	39	14	2	171	111	4.85	5.52	5.78	Deep	0	0	0	0	0	0	0	0	2	-20.8833	-18.9673
Validation	1012	1	69	9	5	210	93	18.97	26.28	9.17	Deep	0	1	1	1	0	0	1	1	1	10.8322	-3.0789
Validation	1013	0	42	15	2	113	88	5.69	5.68	0.45	Deep	0	0	1	0	1	0	0	0	1	-22.5513	-33.6085
Validation	1014	0	57	13	2	211	110	5.42	5.42	8.7	Deep	0	0	1	0	0	0	1	0	1	-10.2213	-15.4124
Validation	1015	1	54	13	3	201	60	26.39	39.06	15.52	Deep	0	1	1	1	0	0	1	0	2	25.2024	13.1419
Validation	1016	1	61	14	1	163	106	35.86	41.99	30.47	Deep	1	0	1	1	0	0	1	0	1	26.4513	27.2855
Validation	1017	0	49	13	1	161	97	6.09	6.69	5.74	Deep	0	1	1	1	0	0	0	1	2	-14.9499	-19.2777
Validation	1018	0	36	15	1	138	91	1.35	1.64	2.8	Deep	0	0	0	0	0	0	0	0	1	-42.8682	-32.2908
Validation	1019	1	64	6	2	187	129	61.81	73.65	46.6	Lobar	1	1	1	1	0	0	1	0	2	71.7805	44.044
Validation	1020	1	45	12	0.5	139	56	13.42	25.71	4.32	Lobar	0	0	1	1	0	0	0	0	1	-7.8783	-17.5688
Validation	1021	1	54	12	2	197	109	22.72	32.15	21.31	Deep	1	1	1	1	0	0	1	0	2	6.8656	11.974
Validation	1022	1	53	13	1	96	72	24.39	33.06	24.84	Lobar	0	0	1	1	0	0	0	0	2	14.5831	18.1856
Validation	1023	1	61	15	1.2	178	94	32.95	39.26	17.85	Lobar	0	0	1	0	0	0	1	0	1	20.6966	9.1046
Validation	1024	1	71	7	4	157	114	8.84	14.4	6.37	Deep	0	1	1	0	0	0	1	0	2	-6.1785	-15.2809
Validation	1025	0	55	13	4	177	115	2.05	2.24	3.09	Deep	0	0	0	0	0	0	0	1	1	-24.7777	-27.2897
Validation	1026	1	55	14	1	184	68	4.53	6.18	9.22	Lobar	0	0	0	0	0	0	1	0	1	-25.7841	-5.726
Validation	1027	1	51	13	5	177	110	10.63	23.36	5.78	Deep	0	1	0	0	0	0	1	0	2	-2.5874	-7.1142
Validation	1028	1	48	11	1	146	118	8.82	21.72	13.96	Deep	0	0	0	0	0	0	0	1	2	-12.4868	-2.6517
Validation	1029	0	55	12	5	183	90	27.86	33.21	12.54	Deep	0	1	1	1	0	0	0	0	1	19.6216	21.9258
Validation	1030	0	74	12	6	208	120	25.98	31.31	33.54	Lobar	0	0	1	0	0	0	1	0	1	19.7034	11.2224
Validation	1031	0	48	14	2	178	77	3.39	3.49	2.45	Brain stem	0	0	1	0	0	0	0	0	1	-20.9053	-26.1449
Validation	1032	1	77	6	3	109	87	68.96	81.66	49.31	Lobar	1	0	1	1	0	1	0	0	1	81.8795	37.2424
Validation	1033	0	74	15	4	199	105	5.21	5.21	7.56	Lobar	0	0	0	1	0	0	1	1	1	-11.9492	-18.9889
Validation	1034	1	66	11	4	180	94	44.93	57.65	74.32	Lobar	1	0	1	1	0	0	1	0	1	37.7727	41.874
Validation	1035	1	76	13	1	197	107	9.98	18.58	18.33	Deep	0	0	1	0	0	1	1	0	2	-7.1624	-4.1666
Validation	1036	1	67	12	1	96	116	24.21	31.17	24.42	Lobar	1	0	1	1	0	0	0	0	2	17.7128	14.3505
Validation	1037	0	70	15	2	178	109	6.42	7.03	10.93	Deep	0	0	0	0	0	0	1	0	1	-12.6825	-9.0355
Validation	1038	1	69	13	3	157	112	4.17	10.47	9.36	Deep	0	0	0	0	0	0	1	0	2	-18.9131	-14.5527
Validation	1039	1	67	13	3	177	62	21.03	27.36	25.14	Deep	1	0	1	1	0	0	1	1	1	12.817	6.3251
Validation	1040	0	67	6	1	184	108	2.23	2.51	4.66	Lobar	0	0	0	0	0	0	1	0	1	-28.145	-27.6128
Validation	1041	1	78	11	2	145	115	24.26	33.1	0.34	Deep	1	0	0	0	0	0	0	1	2	-3.5306	-18.0701
Validation	1042	1	66	14	4	146	98	23.41	29.84	16.77	Lobar	1	0	1	0	0	0	0	0	1	18.3693	3.4059
Validation	1043	0	82	10	2	189	108	7.38	7.38	10.15	Deep	0	1	1	0	0	0	1	0	2	-16.7453	-9.1208
Validation	1044	0	40	15	3	169	92	3.11	3	8.58	Deep	0	0	0	0	0	0	0	0	2	-38.2495	-18.3484
Validation	1045	0	38	14	6	186	80	10.27	11.55	28.67	Lobar	0	0	0	0	0	0	0	0	1	-26.9631	4.9181
Validation	1046	0	35	14	1	149	99	5.84	6.12	7.53	Deep	0	1	1	0	0	0	0	0	1	-16.5169	-17.9871
Validation	1047	1	61	11	1	151	100	28.19	36.43	42.06	Lobar	1	0	1	0	0	0	1	0	1	13.3543	34.6648
Validation	1048	1	74	9	1	141	117	17.4	39.39	19.79	Deep	0	1	1	1	0	0	1	1	1	5.0375	2.8194
Validation	1049	1	65	10	2	191	156	25.23	34.77	25.74	Deep	1	1	1	1	0	0	1	0	1	21.0225	16.034
Validation	1050	1	58	11	1	162	89	11.26	16.02	13.02	Deep	0	0	1	1	0	0	0	0	2	-6.215	5.8988
Validation	1051	0	54	13	3	126	106	2.42	2.39	4.16	Brain stem	0	0	0	0	0	0	0	0	2	-24.7345	-28.359
Validation	1052	1	74	10	4	128	82	13.73	19.85	13.58	Deep	0	1	1	0	0	0	1	1	1	1.3684	-2.9916
Validation	1053	0	45	14	4	171	101	7.64	7.65	11.44	Deep	0	1	1	1	0	0	0	0	2	-3.9243	-10.3564
Validation	1054	0	68	10	6	171	129	9.34	10.78	13.51	Deep	0	0	0	0	0	0	1	0	1	-10.508	-8.6376
Validation	1055	1	55	12	1	155	118	20.58	31.85	24.26	Deep	0	0	1	1	0	0	1	0	1	7.1035	15.5926
Validation	1056	1	35	9	2	168	86	5.41	10.02	8	Deep	0	0	1	0	0	0	0	0	2	-9.3484	-14.9195
Validation	1057	1	50	13	1	151	102	22.5	29.28	24.28	Deep	0	0	1	1	0	0	1	0	1	10.7119	19.0819
Validation	1058	1	64	9	7	194	105	36.31	42.35	39.11	Deep	1	0	1	1	0	0	1	0	1	32.9111	33.5418
Validation	1059	1	60	15	5	208	93	58	66.42	51.33	Deep	1	1	1	1	0	0	0	0	1	43.8866	35.4275
Validation	1060	1	46	13	2	168	76	18.62	27.92	18.87	Deep	1	1	1	1	0	0	0	0	1	10.4319	-3.3614
Validation	1061	0	70	15	3	104	86	12.64	14.77	9.96	Deep	1	1	1	1	0	0	1	0	1	-2.3225	-6.5918
Validation	1062	0	53	12	4	171	110	24.1	27.01	29.74	Lobar	0	1	1	0	0	0	0	0	1	17.3626	21.7562
Validation	1063	0	65	14	6	164	68	14.24	15.3	23.43	Deep	0	0	1	0	0	0	1	0	2	2.0214	8.378
Validation	1064	0	68	13	6	168	78	6.82	8.01	13.81	Deep	0	1	0	0	0	0	1	1	1	-27.6581	-6.4972
Validation	1065	0	79	14	3	161	110	1.3	1.42	4.19	Deep	0	0	0	0	0	0	1	0	2	-38.4488	-30.0294
Validation	1066	0	54	14	1	165	117	24.23	29.23	29.66	Deep	1	0	1	1	0	0	0	0	2	12.2104	16.5778
Validation	1067	0	67	11	3	165	120	6.8	7.34	14.27	Lobar	0	0	0	0	0	0	1	0	1	-21.8377	-5.6546
Validation	1068	0	52	13	2	123	100	10.82	10.82	16.05	Deep	1	0	1	0	0	0	0	0	2	-8.9547	-3.409
Validation	1069	1	75	10	1	175	80	11.05	19.55	14.34	Deep	1	1	1	1	0	0	1	0	2	-3.0839	-1.6947
Validation	1070	0	46	10	6	112	99	6.08	7.4	8.28	Deep	0	0	0	0	0	0	0	0	1	-8.0687	-11.4162
Validation	1071	0	52	13	3	142	90	5.46	6.38	9.2	Deep	0	1	1	0	0	1	1	0	1	-19.0851	-13.1562
Validation	1072	1	86	10	5	211	99	19.99	27.2	26.92	Deep	1	0	1	0	0	0	1	0	2	4.6588	12.0284
Validation	1073	0	35	15	6	182	98	15.66	21.64	19.75	Lobar	0	0	1	0	0	0	0	0	1	-10.9435	5.8924
Validation	1074	0	69	14	5	163	127	5.07	5.07	9.78	Deep	0	0	1	0	0	0	1	0	1	-24.5641	-16.3589
Validation	1075	0	74	14	5	150	87	2.43	2.29	5.83	Deep	0	0	0	0	0	0	1	0	1	-21.5704	-23.7465
Validation	1076	0	73	12	6	102	84	11.81	12.41	20.48	Deep	1	0	1	1	0	0	0	0	2	1.2335	-0.0241
Validation	1077	0	50	15	6	140	86	25.1	30.34	27.18	Lobar	0	0	1	1	0	0	0	0	2	12.2083	10.4454
Validation	1078	1	73	14	1	152	118	3.32	14.53	5.11	Lobar	0	0	0	0	0	0	1	0	1	-27.8915	-18.0701
Validation	1079	0	49	15	1	172	114	9.83	12.2	16.4	Deep	0	0	0	1	0	0	0	0	1	-9.3452	-8.125
Validation	1080	0	54	15	4	158	97	5.59	5.54	8.38	Deep	0	1	1	0	0	0	1	0	1	-19.8253	-14.3448
Validation	1081	1	52	14	2	201	93	14.77	25.9	16.67	Deep	1	0	1	0	0	0	1	0	1	-7.3007	0.3226
Validation	1082	1	69	15	5	190	86	31.35	38.04	33.37	Deep	1	0	1	1	0	0	1	0	1	23.4187	22.9897
Validation	1083	0	81	14	5	146	80	4	4.29	4.94	Deep	0	0	1	0	0	0	1	0	1	-21.054	-22.375
Validation	1084	0	43	15	2	176	112	1.96	1.96	4.58	Deep	0	0	0	0	0	0	0	0	2	-44.7695	-25.1471
Validation	1085	0	45	15	3	196	118	15.62	17.3	17.96	Deep	1	0	1	1	0	0	0	0	1	3.0089	-2.9611
Validation	1086	0	65	11	5	146	85	17.7	23.09	25.29	Deep	1	0	1	1	0	0	1	0	2	1.4054	5.9078
Validation	1087	1	82	11	3	178	81	9.34	12.58	16.87	Deep	1	0	0	0	0	0	1	0	1	-11.0803	-3.1876
Validation	1088	1	86	9	5	148	125	19.39	26.23	29.18	Deep	1	0	1	0	0	0	1	1	2	6.2633	15.0955
Validation	1089	0	87	13	4	159	100	9.01	10.68	15.94	Deep	1	1	1	0	0	0	1	1	2	-22.2312	-5.4306
Validation	1090	0	49	10	4	191	122	30.99	36.6	40.47	Deep	1	1	1	1	0	0	0	0	1	5.7477	25.6502
Validation	1091	0	67	11	4	142	101	10.35	12.45	10.58	Deep	1	1	1	1	0	0	1	0	2	-6.9461	-6.5186
Validation	1092	0	61	12	1	202	85	9.53	10.14	11.19	Brain stem	0	0	1	1	0	0	1	0	1	-5.071	-2.6662
Validation	1093	0	64	10	2	213	86	9.83	9.83	12.72	Deep	1	1	1	1	0	0	1	0	1	-7.9527	-6.5848
Validation	1094	0	38	14	2	146	74	2.28	2.57	2.36	Brain stem	0	0	1	0	0	0	0	0	1	-27.6682	-31.5393
Validation	1095	0	50	14	4	140	120	1.86	2.06	4.29	Deep	0	0	0	0	0	0	0	0	2	-25.5227	-24.0788
Validation	1096	1	79	9	1	186	115	7.99	19.57	16.24	Deep	0	0	0	0	1	0	1	0	1	-7.3363	-4.6362
Validation	1097	0	57	7	3	174	93	14.25	15.5	22.84	Deep	0	0	1	1	0	0	1	0	2	-0.2501	6.5706
Validation	1098	0	39	9	3	156	111	5.03	5.03	8.22	Deep	0	0	0	0	0	1	1	1	1	-17.6543	-16.0805
Validation	1099	1	31	15	1	203	144	25.68	30.16	28.68	Deep	1	0	1	1	0	0	0	0	1	19.4967	18.2567
Validation	1100	0	31	14	0.5	146	95	6.98	6.98	11.61	Deep	0	1	0	0	0	0	0	0	1	-5.6274	-8.3537
Validation	1101	0	38	13	3	120	95	37.31	43.24	54.02	Deep	1	1	1	1	0	0	0	0	2	27.6374	33.1068
Validation	1102	0	35	14	2	184	102	11.8	12.33	15.35	Cerebellum	0	1	0	0	0	0	0	0	1	-1.8069	7.2941
Validation	1103	1	33	13	4	154	100	26.35	35.59	33.04	Deep	1	1	1	1	0	1	0	0	1	19.3438	34.3172
Validation	1104	0	57	10	3	126	103	14.13	14.13	14.17	Deep	1	0	0	0	0	0	0	0	2	-6.6077	3.7651
Validation	1105	0	52	15	3	185	104	6.99	7.22	12	Deep	0	1	1	0	0	0	0	0	1	-13.654	-10.6846
Validation	1106	0	35	15	3	205	101	4.2	4.49	5.12	Deep	0	0	0	0	0	0	0	0	1	-14.7339	-20.8702
Validation	1107	1	54	10	1	206	96	21.95	28.18	22.86	Deep	1	0	1	1	0	1	0	0	1	6.6348	7.7175
Validation	1108	1	66	7	1.5	206	90	7.4	10.06	12.52	Deep	0	0	1	0	0	0	1	0	2	-3.4315	-8.7169
Validation	1109	0	48	14	4	140	101	34.77	37.92	57	Lobar	1	1	1	1	0	0	0	0	2	32.7528	35.1143
Validation	1110	0	47	15	2	195	115	12.13	12.65	21.26	Deep	0	0	1	1	0	0	0	0	2	-9.5111	5.6851
Validation	1111	0	57	11	1	206	111	46.19	59.29	47.6	Lobar	1	1	1	0	0	0	1	0	1	48.9253	38.9914
Validation	1112	1	83	9	3	212	95	13.18	18.46	16.09	Deep	0	0	1	0	0	0	1	0	1	-0.2256	-1.3712
Validation	1113	0	61	14	3	182	97	10.66	11.3	13.97	Cerebellum	1	0	1	0	0	0	1	0	2	-7.5275	-1.3109
Validation	1114	0	75	13	3	226	84	12.4	12.69	11.35	Deep	1	1	1	1	0	0	1	1	1	-7.4423	-5.0027
Validation	1115	0	62	12	5	182	160	12.29	13.91	20.21	Deep	0	0	0	0	0	0	1	0	1	-3.486	-0.0299
Validation	1116	0	61	14	6	142	115	1.06	1.05	1.21	Deep	0	0	0	0	0	1	1	0	1	-43.6074	-33.6085
Validation	1117	0	71	14	4	167	75	4.09	4.75	9.37	Deep	0	0	1	0	0	0	1	0	1	-33.0631	-12.7623
Validation	1118	0	60	15	3	170	79	5.95	6.23	9.58	Deep	0	0	1	0	0	0	1	0	2	-14.4798	-11.8906
Validation	1119	0	47	11	1	167	85	14.37	18.48	2.85	Deep	1	0	1	1	0	0	1	0	1	-9.9665	-23.5873
Validation	1120	1	51	11	3	188	84	16.17	24.66	21.43	Deep	1	0	1	1	0	0	1	0	1	-4.1803	3.2583
Validation	1121	1	56	9	1	161	88	20.03	29.46	26.87	Deep	1	0	1	1	0	0	1	0	1	13.7683	8.1317
Validation	1122	0	66	9	4	158	129	5.17	5.17	7.98	Deep	0	0	1	0	0	0	1	0	1	-31.0385	-15.4946
Validation	1123	1	67	6	1	146	67	18.14	24.57	16.39	Deep	1	1	1	0	0	1	1	0	1	7.4447	3.7473
Validation	1124	0	68	14	6	165	81	12.74	16.51	20.1	Deep	0	0	1	1	0	1	1	0	1	-1.3085	2.3053
Validation	1125	0	61	13	6	159	82	6.41	6.93	10.27	Cerebellum	0	1	0	0	0	0	1	0	1	-25.1455	-7.0953
Validation	1126	0	77	8	3	200	117	9.98	11.67	12.77	Deep	0	1	1	0	0	0	1	0	2	-17.9132	0.8004
Validation	1127	0	41	14	3	167	107	18.41	19.03	24.85	Deep	1	0	1	0	0	0	0	0	1	-8.3156	6.8041
Validation	1128	0	77	12	3	201	106	1.22	1.1	2.33	Deep	0	0	1	0	0	0	1	0	2	-30.9779	-32.5099
Validation	1129	1	81	10	1	180	117	61.96	69.54	64.91	Deep	1	1	1	0	0	0	1	0	1	56.4433	55.5149
Validation	1130	0	62	9	3	220	99	37.47	40.87	29.68	Deep	1	1	1	0	0	0	1	0	1	38.4507	25.0406
Validation	1131	0	53	14	3	163	116	1.58	1.48	2.58	Cerebellum	0	0	0	0	0	1	1	0	2	-45.4434	-27.9003
Validation	1132	1	53	8	3	196	96	12.28	22.22	14.72	Deep	1	1	1	0	1	0	1	0	1	-8.6948	1.4822
Validation	1133	0	34	14	2	138	114	4.17	4.38	7.99	Deep	0	0	1	0	0	1	0	1	1	-34.6286	-11.4811
Validation	1134	0	39	14	5	195	124	5.86	6.46	8.54	Deep	0	0	1	0	0	0	0	0	1	-19.3286	-13.856
Validation	1135	0	55	14	3	199	104	8.47	9.81	16.23	Deep	0	0	1	0	0	0	1	0	2	-6.9271	-10.0995
Validation	1136	1	88	8	2	160	93	17.2	25.47	14.64	Deep	1	1	1	0	0	0	1	0	2	3.8595	-2.8729
Validation	1137	0	69	11	2	164	102	3.69	3.87	4.72	Deep	0	0	0	0	0	0	1	0	1	-34.5704	-22.2084
Validation	1138	0	64	11	2	122	103	1.32	1.55	1.78	Lobar	0	0	0	0	0	0	0	1	2	-27.7493	-33.4876
Validation	1139	0	66	8	3	196	154	6.85	7.48	12.84	Deep	0	0	1	0	0	1	1	0	2	-12.4789	-7.9308
Validation	1140	0	32	13	5	180	101	5	5.01	7.04	Lobar	0	0	1	0	0	0	0	0	2	-22.537	-10.3216
Validation	1141	0	70	8	3	222	75	19.19	24.99	21.33	Deep	1	0	0	1	0	0	1	0	2	11.9247	14.2394
Validation	1142	0	86	8	6	160	106	3.03	2.92	20.94	Deep	0	0	0	0	0	0	1	0	2	-17.2245	-4.6976
Validation	1143	0	70	9	6	147	70	6.41	7.11	5.77	Deep	0	1	0	0	0	0	0	0	1	-18.0395	-17.2173
Validation	1144	0	49	14	1	182	112	22.24	27.13	23.88	Deep	1	0	1	1	0	0	1	0	2	14.0477	15.7864
Validation	1145	0	86	8	1	188	93	4.72	4.76	5.95	Cerebellum	0	0	0	0	0	0	1	0	1	-1.4642	-17.5495
Validation	1146	1	87	12	5	115	93	38.18	51.77	32.06	Deep	1	1	1	1	0	0	1	0	2	41.849	26.495
Validation	1147	1	69	14	3	165	76	12	16	15.24	Deep	0	0	0	0	1	0	1	0	1	-4.6995	-8.0328
Validation	1148	0	66	14	2	157	98	4.93	4.93	7.24	Cerebellum	0	0	0	0	0	0	1	0	1	-17.5361	-9.9616
Validation	1149	1	84	11	4	166	98	45.84	57.3	41.59	Lobar	1	0	1	1	0	0	1	0	2	40.4867	33.6622
Validation	1150	1	73	6	4	129	98	89.68	102.3	69.27	Lobar	1	1	1	1	0	0	0	0	1	81.7451	55.5149
Validation	1151	0	67	9	4	189	98	17.64	18.69	25.27	Deep	0	0	1	1	0	0	1	0	2	8.2381	8.3731
Validation	1152	0	56	15	2	185	107	4.93	4.93	4.91	Deep	0	0	1	0	0	0	1	0	2	-11.698	-21.1258
Validation	1153	0	66	10	4	139	88	15.13	19.78	21.94	Deep	0	0	0	0	0	1	1	0	1	-5.1397	3.4683
Validation	1154	0	47	10	2	164	95	5.8	5.8	7.44	Deep	0	0	0	0	0	0	0	1	1	-13.4815	-13.6327
Validation	1155	0	80	10	2	182	93	23.8	29.48	21.63	Deep	1	1	1	0	0	0	1	0	1	26.0625	4.7397
Validation	1156	1	28	15	2	150	90	20.97	27.62	18.53	Lobar	0	0	1	0	0	0	0	0	1	17.5568	1.5124
Validation	1157	0	67	14	6	160	80	14.38	14.38	16.05	Deep	0	1	1	0	0	0	1	0	1	7.166	-2.4185
Validation	1158	0	75	8	2	167	106	2.4	2.43	5.39	Deep	0	0	0	0	0	0	1	1	2	-26.1631	-19.9585
Validation	1159	0	76	13	2	157	79	23.37	28.54	22.07	Deep	0	0	1	0	0	0	1	0	1	-12.0261	7.6423
Validation	1160	1	66	5	1	130	74	16.55	27.81	11.82	Lobar	0	1	1	0	0	0	0	0	2	13.67	12.3879
Validation	1161	0	88	7	5	182	99	26.43	31.84	17.23	Cerebellum	0	0	1	1	0	0	0	1	1	26.0001	24.5772
Validation	1162	1	69	15	2	120	90	18.55	25.15	19.01	Lobar	0	0	1	0	0	0	0	0	2	9.9454	3.8586
Validation	1163	0	62	13	6	154	90	1.23	1.31	2.08	Deep	0	0	1	0	0	1	1	0	1	-40.7621	-31.6999
Validation	1164	0	79	11	6	140	90	32.73	37.91	41.77	Lobar	0	0	1	1	0	0	0	1	2	17.969	38.4454
Validation	1165	1	72	13	2	115	90	25.11	33.96	23.78	Lobar	1	0	1	1	0	0	0	0	1	9.5726	5.101
Validation	1166	1	61	13	1	212	122	24.13	30.72	24.73	Deep	0	0	1	1	0	0	1	0	1	12.7357	17.3287
Validation	1167	1	61	7	1	207	117	10.13	18.55	12.9	Deep	0	0	1	0	1	1	1	0	1	-2.0027	-1.5437
Validation	1168	0	30	15	5	208	139	58	62.22	50.59	Deep	1	0	1	0	0	0	0	0	1	28.8013	40.2371
Validation	1169	0	46	11	6	213	104	1.46	1.6	2.31	Brain stem	0	0	0	0	0	0	0	0	1	-27.2784	-32.3295
Validation	1170	0	71	14	4	192	79	2.78	2.84	6.48	Deep	0	0	0	0	0	0	1	0	2	-12.0908	-21.3205
Validation	1171	0	43	14	5	220	128	5.89	5.89	7.64	Deep	0	0	0	0	0	0	0	1	1	-20.9122	-18.8644
Validation	1172	0	55	15	1	224	106	14.67	17.27	12.82	Lobar	0	0	1	0	0	1	0	0	2	-3.1547	9.9806
Validation	1173	0	63	14	2	220	128	51.45	54.45	8.66	Deep	1	0	1	0	0	0	1	0	2	51.6061	-12.4881
Validation	1174	0	80	13	3	170	100	11.42	12.12	11.43	Deep	0	1	0	0	0	0	1	1	1	-7.8639	-6.7994
Validation	1175	0	14	15	1	145	92	45.96	51.16	33.14	Lobar	0	1	1	0	0	0	0	0	2	52.1364	27.9676
Validation	1176	0	65	11	2	154	92	17.71	19.94	20.39	Deep	0	1	1	0	0	0	1	0	1	15.4488	8.0419
Validation	1177	0	64	14	1	141	89	6.18	6.18	8.01	Deep	0	0	1	0	0	0	1	1	1	-15.4878	-11.5506
Validation	1178	0	52	13	2	150	90	14.88	19.06	19.03	Deep	0	0	1	0	0	0	0	0	2	10.2118	3.4183
Validation	1179	0	38	15	2	190	100	1.07	1.29	0.8	Deep	0	0	0	0	0	0	1	0	1	-24.7502	-33.6085
Validation	1180	0	63	13	1	173	78	13.47	14.97	10.46	Deep	0	1	1	0	0	0	1	0	1	8.3042	-10.1901
Validation	1181	0	52	12	6	150	85	1.81	1.72	0.89	Cerebellum	0	0	0	0	1	1	1	0	1	-33.0219	-30.0517
Validation	1182	1	81	5	2	135	82	87.08	94.09	53.05	Lobar	1	1	1	1	0	0	0	0	1	86.5295	40.8273
Validation	1183	0	74	14	6	132	77	17.08	22.71	15.67	Lobar	0	0	1	0	1	1	0	0	1	10.1407	-0.0343
Validation	1184	0	66	12	3	168	93	18.14	23.94	4.81	Deep	0	0	0	0	0	0	1	0	1	13.6366	-1.7703
Validation	1185	0	64	14	5	214	111	5.69	5.68	7.58	Deep	0	0	1	0	0	0	1	0	2	-22.5513	-14.4959
Validation	1186	0	65	14	6	217	104	24.89	30.14	16.47	Deep	1	1	1	0	0	0	1	0	1	23.637	3.1378
Validation	1187	0	79	7	2	170	80	10.3	10.3	10.45	Lobar	0	0	1	0	0	0	1	0	2	-1.3978	-6.9738
Validation	1188	1	76	14	5	214	114	27.6	34.91	30.51	Deep	1	0	1	1	0	0	1	0	1	27.1908	19.125
Validation	1189	1	62	9	1	182	93	22.37	31.66	19.29	Deep	0	0	1	0	0	0	1	0	1	23.9188	9.2553
Validation	1190	1	83	9	6	231	109	74.99	84.67	44.73	Deep	1	1	1	1	0	0	1	0	1	88.2271	44.9396
Validation	1191	0	29	15	2	140	90	2.97	3.18	5.84	Deep	0	0	0	0	0	0	0	0	1	-31.8707	-18.6798
Validation	1192	0	62	11	1	170	100	3.49	3.57	4.42	Deep	0	0	0	0	0	0	1	0	1	-33.934	-20.1543
Validation	1193	0	64	14	4	190	89	55.79	59.27	37.53	Lobar	0	0	1	1	0	0	1	0	1	46.2573	35.8332
Validation	1194	0	64	13	6	172	99	33.97	39.94	43.38	Deep	0	0	1	1	0	0	1	0	2	23.2891	37.0067

## Sheet: HEA_Radiomics features
Sets	ID	Label_HE	original_firstorder_10Percentile	original_firstorder_90Percentile	original_firstorder_Energy	original_firstorder_Entropy	original_firstorder_InterquartileRange	original_firstorder_Kurtosis	original_firstorder_Maximum	original_firstorder_Mean	original_firstorder_MeanAbsoluteDeviation	original_firstorder_Median	original_firstorder_Minimum	original_firstorder_Range	original_firstorder_RobustMeanAbsoluteDeviation	original_firstorder_RootMeanSquared	original_firstorder_Skewness	original_firstorder_TotalEnergy	original_firstorder_Uniformity	original_firstorder_Variance	original_glcm_Autocorrelation	original_glcm_ClusterProminence	original_glcm_ClusterShade	original_glcm_ClusterTendency	original_glcm_Contrast	original_glcm_Correlation	original_glcm_DifferenceAverage	original_glcm_DifferenceEntropy	original_glcm_DifferenceVariance	original_glcm_Id	original_glcm_Idm	original_glcm_Idmn	original_glcm_Idn	original_glcm_Imc1	original_glcm_Imc2	original_glcm_InverseVariance	original_glcm_JointAverage	original_glcm_JointEnergy	original_glcm_JointEntropy	original_glcm_MaximumProbability	original_glcm_MCC	original_glcm_SumAverage	original_glcm_SumEntropy	original_glcm_SumSquares	original_gldm_DependenceEntropy	original_gldm_DependenceNonUniformity	original_gldm_DependenceNonUniformityNormalized	original_gldm_DependenceVariance	original_gldm_GrayLevelNonUniformity
Training	1	0	44	86	621000000	1.58706	21	3.88178	134	67.1898	12.9455	70	-19	153	8.75275	69.2515	-0.79189	91829755	0.383798	281.299	18.596	8.0596	-1.10916	1.48006	0.435789	0.539368	0.409383	1.03505	0.262598	0.79968	0.797949	0.991345	0.949193	-0.1809	0.620815	0.386558	4.28186	0.204677	2.70452	0.324412	0.588405	8.56372	2.22481	0.478964	5.82208	6425.8	0.049639	30.6949	49683
Training	2	0	43	74	15140048	1.1968	16	3.31033	103	59.2167	9.76745	60	5	98	6.93979	60.4806	-0.438	2574023	0.538492	151.28	8.92492	2.39665	-0.12421	0.757139	0.297145	0.4306	0.292269	0.880208	0.209421	0.854678	0.854353	0.98861	0.951405	-0.14588	0.499662	0.288003	2.96805	0.390168	2.02795	0.602167	0.436949	5.9361	1.7173	0.263571	5.30479	174.463	0.042151	46.7984	2228.82
Training	3	0	40	83	310000000	1.57408	22	2.98674	115	63.5026	13.1791	66	-3	118	9.52773	65.5876	-0.53649	45923210	0.383737	269.155	17.4452	6.5009	-0.6914	1.46967	0.389387	0.576061	0.375034	0.985534	0.244247	0.814868	0.813918	0.989535	0.94668	-0.2094	0.660149	0.362538	4.14418	0.215064	2.64244	0.377497	0.595487	8.28836	2.22282	0.464763	5.8422	3406.03	0.047193	33.6916	27695.1
Training	4	1	33	67	914000000	1.12116	19	1097.27	88	52.3511	11.4746	56	-1007	1095	8.04148	58.8663	-28.9054	169000000	0.525035	724.601	1909.85	5753.77	-70.879	1.71311	0.158057	0.722011	0.154215	0.620833	0.132932	0.923451	0.923243	0.999922	0.996649	-0.37069	0.71184	0.151389	43.6974	0.457871	1.63381	0.638779	0.748453	87.3948	1.46817	0.467792	4.45052	43480.6	0.164759	46.2698	138559
Training	5	0	43	75	390000000	1.18452	17	3.03337	98	61.6213	9.89538	64	10	88	7.10399	62.8353	-0.7453	97380238	0.540029	151.083	9.07292	2.47234	-0.20534	0.789187	0.269602	0.48587	0.265762	0.836889	0.195953	0.867759	0.867503	0.984209	0.946976	-0.19633	0.567562	0.262401	2.99044	0.397853	1.97964	0.608222	0.54682	5.98089	1.69783	0.264697	5.18596	5278.15	0.053501	44.8625	53277.1
Training	7	0	44	76	23877363	1.22254	16	3.05638	93	61.8715	9.85126	63	12	81	7.12091	63.0785	-0.60147	10453022	0.526393	150.812	9.46583	2.12498	-0.09139	0.741945	0.358918	0.344574	0.348856	0.957851	0.234853	0.827245	0.826578	0.979066	0.930564	-0.09567	0.413997	0.34009	3.06098	0.347326	2.13571	0.557109	0.36665	6.12196	1.7536	0.275216	5.29223	256.902	0.04281	43.1219	3158.89
Training	9	0	33	72	386000000	1.2776	22	2.55877	90	56.2669	12.5883	61	6	84	9.39322	58.2448	-0.73944	86155267	0.502058	226.498	7.99208	3.98253	-0.88333	1.01811	0.205219	0.656772	0.202558	0.727134	0.162389	0.899163	0.898987	0.987976	0.959577	-0.33681	0.724579	0.200245	2.79066	0.413319	1.93375	0.613658	0.71808	5.58133	1.72093	0.305831	5.07532	8921.1	0.078477	47.6528	57072.9
Training	10	0	50	85	237000000	1.3992	18	3.50415	113	68.9601	10.8385	71	3	110	7.4882	70.3317	-0.68306	34838852	0.421827	191.045	11.425	3.72579	-0.46444	1.13198	0.34409	0.528691	0.336747	0.933281	0.226634	0.832849	0.832361	0.986824	0.94405	-0.19205	0.605929	0.330336	3.35075	0.245573	2.36119	0.360078	0.544887	6.70151	1.99864	0.369018	5.71405	2260.1	0.047246	34.7092	20178.9
Training	11	0	39	86	579000000	1.64863	24	3.18543	118	66.3218	14.4563	70	-10	128	10.2229	68.7369	-0.80008	85208238	0.355305	326.18	18.6303	11.1467	-1.89119	1.87061	0.347915	0.681777	0.33603	0.942709	0.230583	0.83396	0.833173	0.990646	0.952208	-0.28627	0.753463	0.325687	4.27181	0.208402	2.66184	0.305088	0.712044	8.54362	2.28941	0.554631	5.95606	5654.18	0.04616	35.9739	43521.6
Training	12	0	34	71	40303717	1.31201	20	2.79039	93	53.9649	11.4669	56	-4	97	8.43088	55.7682	-0.4906	12011432	0.475664	197.885	14.2636	3.42775	-0.62538	0.96942	0.347745	0.464929	0.330812	0.94846	0.234028	0.837377	0.836287	0.986765	0.945265	-0.15704	0.530732	0.31636	3.75593	0.323441	2.25045	0.525638	0.478518	7.51185	1.87378	0.329291	5.51128	521.261	0.040224	49.1545	6164.12
Training	13	0	44	73	19826036	1.03368	15	3.26135	89	60.3688	8.99278	63	16	73	6.33231	61.4231	-0.75124	5908613	0.605078	128.404	8.82169	1.34149	-0.15929	0.5204	0.268324	0.312643	0.260709	0.84275	0.198469	0.87091	0.870407	0.984352	0.948111	-0.09841	0.366864	0.254088	2.95946	0.479217	1.73015	0.677958	0.3375	5.91892	1.44182	0.197181	4.94932	252.986	0.048142	56.4422	3179.68
Training	14	0	52	89	1370000000	1.47976	18	173.404	756	72.8387	11.8552	75	-10	766	7.53726	75.1587	6.1982	203000000	0.416651	343.354	20.7961	640.288	17.6094	1.89257	0.460545	0.604944	0.377011	1.01444	0.313613	0.818159	0.8166	0.999558	0.988639	-0.17901	0.598865	0.350099	4.52079	0.245058	2.49451	0.389622	0.828322	9.04159	2.06483	0.588279	5.68707	10858.2	0.044643	38.1408	101340
Training	15	0	44	74	98303829	1.13639	14	3.71398	97	60.8984	9.32772	63	0	97	6.25259	62.0818	-0.78918	33166787	0.573914	145.528	8.99107	2.27041	-0.29834	0.685645	0.292145	0.396903	0.284542	0.877069	0.209003	0.858991	0.858489	0.982951	0.943344	-0.13655	0.472263	0.277938	2.98201	0.422492	1.93446	0.631077	0.458438	5.96403	1.62384	0.244447	5.13112	1225.81	0.04806	50.0668	14638.2
Training	16	1	44	76	126000000	1.17691	15	3.48121	97	61.6678	9.43617	63	11	86	6.62174	62.8487	-0.69216	37564902	0.550885	147.038	9.23607	2.27837	-0.12981	0.732204	0.306429	0.40452	0.298151	0.893666	0.214403	0.8523	0.851752	0.982122	0.940645	-0.13541	0.471234	0.290947	3.02148	0.391669	2.01793	0.602789	0.426464	6.04296	1.69109	0.259658	5.22073	1459.39	0.045733	47.2042	17579.3
Training	17	0	38	101	28729611	1.97285	25	11.0523	335	63.3163	20.3856	55	18	317	11.9605	69.734	2.26354	8562083	0.320317	853.872	11.3382	183.214	19.7179	5.20788	1.23048	0.622698	0.654519	1.47446	0.769619	0.733489	0.718963	0.99419	0.958436	-0.20709	0.724751	0.40507	3.21517	0.133323	3.71546	0.261242	0.677469	6.43034	2.86214	1.60959	6.15301	311.571	0.052737	27.7946	1892.43
Training	18	0	39	76	58970377	1.37839	19	2.83404	98	60.4757	11.5741	64	10	88	8.27934	62.1376	-0.64786	17574525	0.462204	203.779	9.12786	3.79322	-0.40872	1.0403	0.36265	0.4781	0.350468	0.956912	0.234997	0.826789	0.825984	0.978885	0.930312	-0.17187	0.571398	0.339879	2.99295	0.295978	2.34875	0.502942	0.5334	5.98591	1.96014	0.350738	5.58233	650.031	0.042561	42.0065	7059.24
Training	19	0	43	84	139000000	1.5153	21	2.89639	109	66.9493	12.5643	71	10	99	9.04637	68.7251	-0.71389	20462572	0.37914	240.93	11.1144	5.75151	-0.90156	1.47161	0.335888	0.624161	0.329649	0.918655	0.221984	0.836215	0.835799	0.987131	0.945207	-0.2551	0.700476	0.32419	3.29085	0.222218	2.49077	0.316796	0.638805	6.58169	2.13958	0.451876	5.78723	1397.9	0.047506	34.098	11156.6
Training	20	0	38	66	135000000	0.930087	14	3.04165	81	54.1844	8.55318	57	11	70	6.16313	55.2201	-0.74287	30736969	0.585956	113.32	7.78365	1.22997	-0.59626	0.609995	0.145965	0.606656	0.145614	0.59421	0.123799	0.927252	0.927228	0.99142	0.970889	-0.30888	0.619822	0.145306	2.76896	0.51912	1.39784	0.69501	0.613622	5.53793	1.25039	0.18899	4.39437	6396.11	0.144109	47.2512	26007.1
Training	21	0	38	62	77797470	0.98616	12	3.12832	85	51.2466	7.36488	53	13	72	5.25704	52.0736	-0.61926	14363852	0.532278	85.4475	7.34633	0.96027	-0.44394	0.668606	0.204219	0.526305	0.203569	0.719928	0.160301	0.898324	0.898281	0.987999	0.959308	-0.23375	0.564632	0.202999	2.68881	0.41365	1.60702	0.58953	0.527701	5.37762	1.4	0.218206	4.92575	2255.13	0.078603	48.0984	15271
Training	22	0	41	85	480000000	1.63308	22	3.42901	136	65.0221	13.658	67	-15	151	9.5281	67.3037	-0.53856	88758572	0.375957	301.915	17.8799	7.85315	-0.84646	1.52122	0.524573	0.479573	0.465811	1.11303	0.296418	0.776709	0.77297	0.98965	0.942584	-0.1488	0.556406	0.416087	4.19878	0.189337	2.86236	0.329142	0.505886	8.39755	2.27488	0.511448	5.8768	5123.43	0.048347	31.6336	39841.3
Training	47	0	39	70	111000000	1.10217	17	2.71282	88	55.1425	9.65286	56	9	79	7.11563	56.401	-0.40353	33160329	0.535561	140.383	7.83962	1.63395	-0.40799	0.715464	0.242163	0.48921	0.240145	0.795836	0.182826	0.880264	0.880129	0.985791	0.952038	-0.19005	0.548012	0.23838	2.77863	0.40776	1.83713	0.604251	0.505482	5.55727	1.58809	0.239407	5.05164	1981.55	0.056651	47.4588	18732.8
Training	48	1	36	67	212000000	1.19222	16	2.7591	98	51.7837	9.71172	52	4	94	7.08202	53.1552	-0.15419	53402616	0.48038	143.932	7.13483	1.92919	-0.25626	0.876237	0.294696	0.494111	0.290722	0.869902	0.206349	0.855301	0.855036	0.982735	0.941988	-0.18358	0.561362	0.287245	2.64367	0.307331	2.09318	0.467377	0.49703	5.28734	1.78611	0.292733	5.49027	3439.14	0.045899	40.3371	35993.9
Training	50	1	43	70	13465926	0.92601	13	3.11157	93	57.1969	7.9602	58	20	73	5.65763	58.0795	-0.40863	3396741	0.627045	101.743	8.31036	1.07993	-0.29719	0.488127	0.230063	0.352352	0.227693	0.77422	0.176391	0.886548	0.88639	0.986509	0.95454	-0.12119	0.394039	0.22562	2.87151	0.503993	1.58272	0.693482	0.36694	5.74301	1.34456	0.179548	5.01612	190.339	0.04768	51.6311	2503.16
Training	53	0	41	70	146000000	1.00277	16	2.95953	89	56.5104	9.02964	58	8	81	6.50922	57.6109	-0.57013	38086411	0.585598	125.589	8.02856	1.44299	-0.43848	0.618024	0.216196	0.475583	0.214198	0.747328	0.1683	0.893234	0.893101	0.987318	0.957227	-0.19263	0.522111	0.212449	2.81564	0.467273	1.67013	0.660335	0.495734	5.63127	1.44696	0.208555	4.82162	3227.56	0.073437	47.5854	25737
Training	58	0	40	69	40425430	1.10322	16	2.77038	90	54.6624	9.02243	55	16	74	6.56587	55.7921	-0.16906	10827350	0.527198	124.788	7.78373	1.45945	-0.27748	0.691866	0.295782	0.396209	0.290032	0.876585	0.208617	0.855942	0.855559	0.982703	0.942185	-0.13005	0.45217	0.285	2.77205	0.369555	1.94141	0.56486	0.401282	5.54409	1.62896	0.246912	5.23159	583.716	0.044946	47.0846	6846.72
Training	59	0	35	74	104000000	1.50688	21	3.10406	109	54.6897	12.3147	55	-9	118	8.6672	56.8488	-0.07679	6457053	0.409527	240.811	14.5234	6.12535	-0.04971	1.42813	0.347167	0.608628	0.337586	0.940671	0.229397	0.832804	0.832165	0.990656	0.951944	-0.23669	0.693267	0.329203	3.77525	0.238384	2.57592	0.413302	0.609088	7.5505	2.20521	0.443823	5.87076	1469.42	0.045475	36.0284	13233
Training	60	0	34	68	5865904	1.3322	19	2.9155	92	50.0009	10.8776	50	2	90	7.97489	51.7778	0.028367	6992696	0.442514	180.852	6.78562	2.37916	-0.02689	0.971084	0.453721	0.361779	0.423424	1.05989	0.271635	0.793337	0.791317	0.973845	0.916325	-0.08949	0.433038	0.396915	2.5799	0.225874	2.48161	0.331352	0.369515	5.15981	1.977	0.356201	5.58509	99.9278	0.045671	35.5703	968.221
Training	62	0	50	91	1640000000	1.47572	19	3.65517	127	72.9932	12.353	76	-3	130	8.52521	74.7	-0.79377	137000000	0.414148	252.09	20.6012	6.99291	-1.33468	1.4369	0.300221	0.653587	0.294158	0.881091	0.210171	0.85393	0.853527	0.994009	0.963314	-0.27727	0.721094	0.288864	4.50742	0.266978	2.39933	0.427376	0.672432	9.01485	2.08364	0.43428	5.61139	14760.3	0.050252	36.0647	121646
Training	68	0	40	73	86060211	1.21659	17	2.9306	97	57.7979	10.1221	59	3	94	7.32946	59.1568	-0.39004	25647916	0.5183	158.918	8.51788	2.43193	-0.26514	0.808594	0.301063	0.451453	0.294912	0.886296	0.211598	0.853569	0.853159	0.982399	0.941223	-0.15744	0.522135	0.289531	2.89658	0.368325	2.07558	0.578653	0.472133	5.79316	1.7572	0.277414	5.35318	1076	0.043754	46.5054	12746
Training	74	0	38	68	122000000	1.07455	16	2.90668	89	54.3242	9.30392	56	8	81	6.70473	55.5418	-0.45979	36468535	0.541016	133.763	7.71599	1.52144	-0.45668	0.690815	0.247244	0.468487	0.244598	0.805255	0.185779	0.878142	0.877966	0.985503	0.951169	-0.17386	0.522228	0.242283	2.75766	0.408111	1.81449	0.602583	0.480964	5.51533	1.55867	0.234515	5.04383	2189.5	0.055197	47.5683	21460.5
Training	86	0	38	67	60253082	1.04889	15	3.26292	87	54.1339	9.10982	56	-3	90	6.41909	55.3307	-0.63066	17956800	0.55334	131.002	14.2466	1.52245	-0.52996	0.65147	0.239968	0.456059	0.236091	0.795221	0.182825	0.882601	0.882342	0.990801	0.960744	-0.16619	0.501398	0.232699	3.76076	0.433243	1.73824	0.626859	0.465277	7.52152	1.48782	0.222859	4.9615	1183.92	0.060155	51.1611	10890.3
Training	87	0	42	72	220000000	1.07946	15	3.23237	96	58.5634	9.4206	60	5	91	6.54164	59.7597	-0.63975	65583485	0.581581	141.538	8.4998	1.90013	-0.34346	0.651874	0.254799	0.430918	0.249461	0.819168	0.19061	0.876159	0.875803	0.985106	0.950286	-0.15807	0.491085	0.244794	2.89829	0.449265	1.82232	0.652251	0.465968	5.79658	1.55233	0.226668	5.00211	3364.2	0.054595	49.0849	35837.6
Training	89	0	36	69	88348013	1.19984	16	2.95548	96	53.5797	9.96433	55	2	94	7.26707	55.0084	-0.35242	26329734	0.499472	155.149	7.56044	2.06329	-0.39317	0.81682	0.323906	0.428029	0.315089	0.913867	0.22091	0.843925	0.843337	0.981102	0.937276	-0.14071	0.490372	0.307374	2.72705	0.330125	2.10797	0.520682	0.436725	5.4541	1.76197	0.285181	5.33976	1295.76	0.04438	43.8758	14583.1
Training	91	1	34	70	110000000	1.25977	20	2.42606	95	53.4371	11.3216	55	3	92	8.63391	55.1425	-0.32192	32690124	0.475576	185.169	7.49374	2.61595	-0.42218	0.963714	0.275745	0.552174	0.27142	0.84916	0.199712	0.865011	0.864722	0.983856	0.94586	-0.22259	0.626766	0.267637	2.70578	0.327744	2.12299	0.512955	0.570597	5.41155	1.83536	0.309865	5.37842	1755.62	0.048667	43.9598	17155.9
Training	94	1	35	67	198000000	1.09683	17	2.82031	90	52.8883	9.68031	55	3	87	7.14043	54.2248	-0.54343	59051893	0.524552	143.148	7.46506	1.58479	-0.52639	0.732774	0.247818	0.489007	0.244584	0.803996	0.185643	0.878247	0.878032	0.98548	0.951191	-0.18901	0.539801	0.241757	2.70987	0.391448	1.82778	0.579975	0.497212	5.41973	1.57085	0.245148	4.99761	4016.45	0.059601	45.0662	35349
Training	95	0	40	69	130000000	1.07567	15	2.80259	94	55.0054	8.97918	56	10	84	6.4942	56.1258	-0.29336	48539806	0.5415	124.512	7.81151	1.522	-0.35379	0.699959	0.244333	0.479471	0.242803	0.798719	0.18369	0.878854	0.878752	0.985654	0.95149	-0.18214	0.53731	0.241463	2.77442	0.403325	1.82941	0.598908	0.487604	5.54883	1.57913	0.236073	5.05002	2389.31	0.057968	44.6646	22319.5
Training	96	0	34	84	379000000	1.7944	27	2.97568	139	60.6216	15.8816	62	-21	160	11.4016	63.7464	-0.36237	70034962	0.331609	388.624	16.5638	12.6929	-1.01505	2.06739	0.561862	0.569433	0.48929	1.14814	0.312003	0.767171	0.762611	0.98894	0.939837	-0.18249	0.652608	0.42842	4.02327	0.153804	3.14794	0.288616	0.579442	8.04654	2.51723	0.657314	6.07235	4556.8	0.048887	30.7576	30909.6
Training	97	0	36	67	96360087	1.03475	16	2.87398	83	53.5806	9.59899	56	5	78	6.958	54.8697	-0.68732	24306555	0.550894	139.806	7.6772	1.48067	-0.60058	0.667275	0.192498	0.545187	0.190995	0.701579	0.15456	0.904753	0.904653	0.988703	0.961851	-0.2418	0.580248	0.18968	2.74918	0.463574	1.60543	0.650162	0.555205	5.49836	1.40861	0.214943	4.56264	3306.12	0.103297	48.4444	17631.9
Training	98	1	41	71	318000000	1.00862	15	3.33217	88	58.1556	9.25699	61	10	78	6.4541	59.3209	-0.81065	94791773	0.607373	136.896	8.31514	1.79548	-0.48515	0.618015	0.197368	0.510485	0.195591	0.714174	0.158077	0.9025	0.902382	0.988421	0.960941	-0.21949	0.560871	0.194037	2.86527	0.504365	1.62726	0.69524	0.55504	5.73054	1.42456	0.203846	4.60802	7862.87	0.086991	45.794	54898.6
Training	99	0	34	63	51604263	1.14036	15	2.81859	92	49.3209	9.02865	50	7	85	6.61082	50.5637	-0.33092	13017027	0.481497	124.141	6.78502	1.38599	-0.29793	0.823571	0.270036	0.503469	0.267449	0.835218	0.195365	0.866707	0.866534	0.984161	0.946596	-0.19537	0.565629	0.265185	2.57801	0.315741	1.96049	0.453746	0.506355	5.15602	1.6829	0.273402	5.33798	1000.31	0.04956	40.8522	9718.54
Training	100	1	42	70	179000000	1.01242	14	3.12008	98	56.5846	8.36645	57	13	85	6.04989	57.5631	-0.3069	72573519	0.587402	111.687	8.14227	1.40953	-0.28217	0.59493	0.252116	0.401715	0.249568	0.814579	0.188525	0.875641	0.875471	0.985215	0.950171	-0.13451	0.455347	0.247338	2.83839	0.444211	1.75812	0.642889	0.403219	5.67677	1.4971	0.211762	4.97546	2942.69	0.054625	47.5002	31644
Training	101	0	29	58	40158678	1.14333	17	2.48853	76	43.2625	9.37234	43	4	72	7.0216	44.7217	-0.05904	10129911	0.509104	128.389	5.60539	1.78655	0.141536	0.896984	0.216714	0.609725	0.216631	0.747566	0.168274	0.891698	0.891693	0.987254	0.956677	-0.28372	0.674625	0.216558	2.33124	0.344564	1.90549	0.503408	0.615304	4.66248	1.68835	0.278424	5.42821	1062.11	0.052897	40.5112	10222.3
Training	102	0	44	78	63652566	1.30027	18	3.06353	98	63.0677	10.331	65	14	84	7.50428	64.3659	-0.6786	75879698	0.486574	165.435	9.65797	2.66872	-0.12762	0.88268	0.374528	0.402911	0.363171	0.976963	0.241026	0.820304	0.81955	0.97817	0.927744	-0.11445	0.478854	0.353262	3.08719	0.302082	2.28464	0.507985	0.424285	6.17437	1.88366	0.314302	5.43068	662.554	0.043124	40.7385	7475.72
Training	103	0	34	69	101000000	1.18818	20	2.59209	88	53.7991	10.9942	56	6	82	8.18801	55.4316	-0.51454	56737144	0.50694	178.326	7.64619	2.14631	-0.56494	0.823537	0.259083	0.518152	0.253669	0.829799	0.193674	0.874068	0.873707	0.984855	0.949447	-0.19996	0.583782	0.248931	2.73945	0.379258	1.96144	0.575986	0.54334	5.47891	1.68726	0.270655	5.12957	1747.38	0.053088	48.6532	16685.9
Training	104	1	36	68	225000000	1.15257	19	2.5475	94	53.4606	10.3063	55	7	87	7.67136	54.8944	-0.36271	88404695	0.505017	155.354	7.45284	1.82341	-0.44414	0.845651	0.235773	0.561765	0.23214	0.788717	0.180727	0.884535	0.884293	0.986195	0.953693	-0.23916	0.629089	0.228964	2.70186	0.367332	1.92719	0.550902	0.586052	5.40372	1.67954	0.270356	5.21777	4485.47	0.060051	46.6428	37721.7
Training	106	0	43	71	54719521	0.94605	13	3.53944	88	58.5459	8.69577	61	12	76	5.94831	59.5895	-0.81727	16569689	0.634732	123.282	8.48857	1.31336	-0.34969	0.483824	0.201392	0.398488	0.198212	0.722482	0.160918	0.901424	0.901212	0.98821	0.960464	-0.15262	0.438734	0.195429	2.90128	0.547698	1.50343	0.729087	0.434251	5.80256	1.29199	0.171304	4.69924	1067.65	0.069283	54.4323	9781.22
Training	108	1	34	76	45472530	1.56154	24	2.49854	111	54.627	13.4524	54	3	108	10.0653	56.9997	0.024872	8407871	0.38219	264.853	8.11632	5.71695	0.00867	1.47972	0.478132	0.509398	0.433157	1.06906	0.278738	0.790882	0.787919	0.981973	0.928875	-0.16931	0.588558	0.394139	2.8043	0.193387	2.79416	0.339921	0.515854	5.60859	2.25926	0.489462	5.83442	676.347	0.048324	31.6005	5349.13
Training	109	0	34	72	202000000	1.29425	22	2.43445	93	55.8098	12.2	59	5	88	9.24276	57.6809	-0.5469	60101654	0.48337	212.353	7.98912	3.25715	-0.56134	1.00121	0.254001	0.590904	0.24961	0.81591	0.189482	0.875927	0.875634	0.985136	0.950224	-0.26458	0.671098	0.245769	2.79314	0.361188	2.08728	0.562583	0.6411	5.58628	1.82021	0.313802	5.25547	3273.63	0.054008	44.869	29299
Training	110	0	33	66	15204417	1.16198	20	2.22438	83	49.5561	10.5933	50	13	70	8.28592	51.1165	-0.11136	4531265	0.477122	157.084	6.87094	1.3844	-0.24136	0.827766	0.275563	0.498088	0.273425	0.843638	0.197886	0.863644	0.863502	0.983828	0.945386	-0.18939	0.563547	0.271553	2.59467	0.312089	1.99357	0.452509	0.504121	5.18933	1.71096	0.275832	5.21954	283.435	0.048709	39.7403	2776.37
Training	111	1	38	75	521000000	1.39683	22	2.30767	105	57.7366	12.0243	59	3	102	9.3105	59.4691	-0.2187	155000000	0.43292	203.064	8.35308	3.9379	-0.12239	1.23417	0.327209	0.579449	0.321667	0.915758	0.220799	0.84009	0.839721	0.987459	0.946521	-0.23021	0.670618	0.31682	2.8506	0.259354	2.4119	0.443812	0.606989	5.7012	2.06866	0.390345	5.71533	6879.39	0.046742	36.7753	63715.9
Training	112	0	32	77	734000000	1.66645	23	3.12923	126	54.9885	14.1468	56	-38	164	9.99173	57.7972	-0.24516	41678396	0.369298	316.771	23.087	11.7385	-0.54526	1.95689	0.312278	0.724351	0.306344	0.898828	0.215542	0.847815	0.847422	0.995204	0.966028	-0.33113	0.806317	0.301169	4.7619	0.218887	2.7279	0.38895	0.72819	9.52379	2.39869	0.567292	6.00601	10818.2	0.04922	33.5079	81169.5
Training	113	0	40	73	331000000	1.17358	17	3.1455	95	58.6876	10.168	61	3	92	7.10206	60.0688	-0.66862	98600543	0.546808	164.034	8.53195	2.49462	-0.39818	0.778324	0.270652	0.478815	0.265163	0.843767	0.198239	0.868333	0.867967	0.984176	0.94715	-0.18293	0.551283	0.260363	2.89908	0.407291	1.97036	0.616275	0.524271	5.79817	1.68453	0.262244	5.07774	4925.24	0.053715	45.8057	50137.9
Training	114	1	35	78	1300000000	1.57937	23	2.68871	126	54.8176	13.4317	53	-6	132	9.86064	57.2363	0.343765	71927329	0.372116	271.019	14.3501	8.65146	0.858681	1.87962	0.27866	0.741772	0.276048	0.849067	0.199604	0.862411	0.862237	0.994433	0.96553	-0.35854	0.816027	0.273769	3.73494	0.220346	2.58258	0.317952	0.758933	7.46987	2.2952	0.53957	5.8913	20955.7	0.052941	31.8067	147296
Training	116	0	35	70	170000000	1.14616	18	2.88532	89	55.5355	10.6927	58	4	85	7.77509	57.0876	-0.70302	52969798	0.54097	174.796	7.94693	2.44652	-0.62818	0.771186	0.243619	0.513362	0.2384	0.799114	0.184601	0.88167	0.881322	0.985762	0.952494	-0.20513	0.566278	0.233834	2.79546	0.427182	1.86395	0.627776	0.535297	5.59091	1.60755	0.253701	4.93152	3290.51	0.063266	48.9271	28136.4
Training	117	0	46	82	113000000	1.39653	17	3.52681	106	65.9445	10.8822	68	9	97	7.51533	67.4072	-0.74567	39735572	0.439074	195.049	10.5107	3.73462	-0.41385	1.05862	0.407476	0.440012	0.394288	0.999471	0.248264	0.805048	0.804175	0.984434	0.934599	-0.1378	0.528215	0.382807	3.21673	0.244371	2.43704	0.410575	0.499113	6.43346	2.00156	0.366524	5.60701	1243.23	0.050152	30.2716	10884.2
Training	118	0	37	62	5923593	1.09311	14	3.10859	87	49.1558	7.89203	49	19	68	5.67091	50.1424	0.26441	2120587	0.48987	97.9685	6.55264	1.17664	0.082151	0.742066	0.374231	0.33026	0.36947	0.952601	0.232651	0.816059	0.815741	0.97807	0.926265	-0.09188	0.392592	0.365304	2.5417	0.262742	2.10872	0.33806	0.339128	5.0834	1.72162	0.279074	5.48064	111.621	0.047378	33.5729	1154.13
Training	119	0	40	72	36156584	1.08372	18	2.52607	86	58.2139	10.0178	61	18	68	7.54235	59.4564	-0.53518	11210837	0.558285	146.198	8.34496	1.57746	-0.3123	0.642409	0.249367	0.436926	0.247039	0.809441	0.186955	0.876869	0.876713	0.985372	0.95067	-0.15987	0.501895	0.245002	2.87166	0.43848	1.80528	0.640926	0.471282	5.74332	1.54767	0.222944	4.93115	543.571	0.053145	49.9722	5710.13
Training	121	0	42	86	151000000	1.58167	24	2.61048	120	65.9553	13.6351	68	2	118	10.0303	68.0298	-0.38792	42184593	0.366335	277.949	10.8399	5.9115	-0.73726	1.49795	0.444957	0.53734	0.41792	1.04013	0.264061	0.795527	0.793743	0.983104	0.930989	-0.17865	0.618438	0.394444	3.252	0.189372	2.729	0.291502	0.55578	6.504	2.24009	0.485728	5.83822	1583.04	0.048601	31.2992	11932.3
Training	122	0	40	75	150000000	1.34866	20	2.65902	101	58.6795	11.3011	60	5	96	8.35094	60.2662	-0.33999	54570429	0.464562	188.726	8.64199	3.40993	-0.26185	1.04243	0.350331	0.494747	0.342426	0.945798	0.230594	0.830104	0.829578	0.986589	0.943117	-0.16951	0.579975	0.335514	2.91008	0.289052	2.35321	0.494332	0.519373	5.82017	1.98192	0.348191	5.50402	1871.99	0.045256	38.1999	19216.1
Training	123	0	32	64	20437308	1.21936	17	2.79291	89	47.7054	9.84679	47	6	83	7.15872	49.2494	0.128314	12489934	0.472095	149.697	6.38766	2.03322	0.096275	0.926346	0.344733	0.457516	0.337358	0.941218	0.229028	0.83255	0.832058	0.979852	0.932774	-0.14344	0.530592	0.330905	2.49831	0.259551	2.25162	0.3443	0.459328	4.99663	1.88681	0.31777	5.65906	366.485	0.043495	39.3515	3977.88
Training	125	1	35	70	92514377	1.2067	20	2.62869	92	54.8457	11.1457	58	5	87	8.28531	56.4843	-0.53909	27571406	0.508034	182.429	7.81565	2.4182	-0.54947	0.829125	0.275333	0.496543	0.266432	0.851192	0.201598	0.868261	0.867674	0.983963	0.94701	-0.18921	0.559594	0.258702	2.77069	0.380657	2.00123	0.581633	0.520084	5.54138	1.70459	0.276114	5.12464	1516.31	0.052292	49.209	14731.5
Training	126	1	46	80	409000000	1.32217	17	3.18636	112	64.4128	10.3834	66	11	101	7.221	65.7437	-0.55869	190000000	0.474185	173.227	9.9322	3.59523	-0.19114	1.04823	0.305017	0.547146	0.301201	0.890488	0.212513	0.850035	0.849781	0.988299	0.949891	-0.21399	0.636329	0.297865	3.12188	0.303887	2.25571	0.506608	0.590303	6.24375	1.93862	0.338312	5.66396	4426.81	0.046792	41.7209	44860.8
Training	127	0	39	69	19913644	1.09225	17	2.51091	91	54.8113	9.40631	55	14	77	7.10403	55.9868	-0.18539	9302707	0.522789	130.251	7.77307	1.33762	-0.27831	0.676154	0.290261	0.396715	0.285981	0.871381	0.206551	0.857723	0.857438	0.983001	0.942946	-0.12569	0.454756	0.282236	2.77061	0.372121	1.91665	0.567447	0.404271	5.54122	1.61319	0.241604	5.24294	274.952	0.043279	49.606	3321.28
Training	128	0	42	84	235000000	1.56461	22	3.12353	125	64.6	12.9682	66	-7	132	9.33349	66.6091	-0.39899	43533251	0.390496	263.613	17.6487	5.92595	-0.52267	1.37914	0.490924	0.469775	0.447674	1.08214	0.281568	0.783301	0.780488	0.990283	0.944639	-0.14437	0.549179	0.410495	4.17445	0.199964	2.76375	0.352347	0.491566	8.34889	2.21507	0.467516	5.81484	2576.5	0.048553	31.3571	20722.1
Training	129	0	41	75	224000000	1.24291	17	3.15901	98	59.4506	10.4315	61	5	93	7.33695	60.8876	-0.6097	139000000	0.521679	172.93	8.76164	2.69838	-0.36738	0.821793	0.339363	0.412948	0.326596	0.945531	0.231615	0.838827	0.837979	0.980264	0.935106	-0.12742	0.493156	0.315454	2.93951	0.355701	2.16216	0.569569	0.461725	5.87902	1.79329	0.290289	5.23753	2842.74	0.04705	47.337	31519.3
Training	130	0	41	74	167000000	1.16145	16	3.11719	93	59.2797	9.94859	61	7	86	7.20613	60.5756	-0.64167	49031164	0.551309	155.327	8.70158	2.22531	-0.27336	0.725452	0.278858	0.438342	0.274194	0.855208	0.201611	0.86368	0.863369	0.983679	0.945317	-0.15578	0.506254	0.270113	2.93078	0.410273	1.95385	0.619665	0.469573	5.86157	1.66107	0.251078	5.12586	2245.39	0.049282	47.8968	25118.8
Training	131	0	36	69	145000000	1.19555	18	1312.18	87	50.7191	12.6481	54	-3024	3111	7.5629	98.0506	-35.8101	59470192	0.486939	7041.48	15301.7	467801	-1907.68	8.62006	0.284394	0.606046	0.281846	0.860885	0.203157	0.859502	0.859332	0.999982	0.997763	-0.17949	0.562558	0.279616	123.692	0.328916	2.05268	0.510458	0.616318	247.383	1.7597	2.22611	5.29036	707.442	0.046816	41.105	7358.14
Training	132	0	36	70	484000000	1.21646	20	570.076	91	49.4959	17.3217	57	-3024	3115	8.09534	137.179	-23.7292	125000000	0.50125	16368.1	15311.8	1576254	-6430.58	27.1148	0.260001	0.621857	0.254721	0.825081	0.192534	0.873519	0.873167	0.999983	0.997979	-0.21433	0.594544	0.250102	123.713	0.372621	1.99576	0.570237	0.638398	247.427	1.72083	6.8437	5.21521	1341.17	0.052171	46.7596	12885.6
Training	133	0	40	69	63739277	0.995288	15	2.81084	87	56.05	9.07737	58	13	74	6.5763	57.1606	-0.52305	16078049	0.57927	125.74	7.98391	1.30669	-0.43786	0.600154	0.204095	0.484691	0.201841	0.72466	0.161566	0.899455	0.899305	0.988034	0.959707	-0.20226	0.527008	0.199869	2.80793	0.478945	1.61286	0.668583	0.502804	5.61587	1.40075	0.201062	4.90372	1313.65	0.067339	50.2066	11300.4
Training	134	0	35	66	73036853	1.16937	16	2.96178	90	51.4213	9.57991	53	1	89	6.86732	52.7943	-0.44596	46397898	0.492794	143.093	7.17908	1.59702	-0.42944	0.775039	0.315542	0.419239	0.308467	0.910476	0.219147	0.846943	0.846474	0.981564	0.938542	-0.12704	0.479189	0.302299	2.6578	0.32365	2.03805	0.500783	0.424197	5.31561	1.70443	0.272645	5.24508	1211.87	0.046247	44.2239	12913.2
Training	135	0	36	69	86894196	1.19013	20	2.36786	90	53.0634	10.6305	54	12	78	8.02563	54.5745	-0.207	21539200	0.485995	162.649	7.4545	1.9082	-0.28592	0.858945	0.264429	0.525038	0.261243	0.824988	0.192396	0.869908	0.869697	0.984502	0.947857	-0.21397	0.590844	0.258464	2.70281	0.340543	2.00933	0.519163	0.535209	5.40561	1.73458	0.280843	5.27378	1470.04	0.050387	42.6009	14178.9
Training	136	0	36	73	243000000	1.23241	27	1.72916	86	56.1456	12.9299	60	17	69	10.9489	57.9632	-0.32034	44793989	0.47071	207.411	7.69909	2.60684	-0.23563	1.0769	0.174344	0.720101	0.172993	0.660251	0.142768	0.913729	0.913638	0.989768	0.965446	-0.42534	0.793379	0.171811	2.73369	0.36956	1.8917	0.53398	0.787938	5.46738	1.71195	0.312811	4.99763	7595.31	0.105181	43.6132	33990.9
Training	137	0	35	67	54664058	1.08995	18	2.37849	84	52.1598	9.85975	54	14	70	7.5613	53.499	-0.30493	10092699	0.507855	141.498	7.34704	1.42291	-0.40217	0.784667	0.207969	0.577666	0.205887	0.728397	0.162967	0.897404	0.897265	0.987803	0.958892	-0.26805	0.629943	0.204065	2.68374	0.388632	1.77677	0.563454	0.586571	5.36748	1.56136	0.248159	5.00769	1412.52	0.073958	44.0429	9699.53
Training	138	0	40	73	495000000	1.06428	16	3.38116	93	59.9831	10.003	64	8	85	7.00282	61.2879	-0.99263	114000000	0.594501	158.237	8.5494	2.20847	-0.45747	0.675007	0.196832	0.542253	0.195043	0.709871	0.157115	0.902777	0.902658	0.988453	0.961051	-0.25352	0.603999	0.193477	2.90338	0.496461	1.67896	0.690542	0.612273	5.80676	1.4763	0.21796	4.63543	12578.9	0.095382	45.2681	78402.2
Training	139	0	34	67	111000000	1.17157	18	2.37463	85	50.7839	10.1712	51	6	79	7.78612	52.2465	-0.06016	20573752	0.476879	150.684	6.95049	1.6953	-0.17787	0.914538	0.227282	0.599882	0.225751	0.761327	0.172932	0.887379	0.887277	0.986657	0.954901	-0.27869	0.663552	0.224412	2.6035	0.33092	1.94695	0.465894	0.610212	5.20699	1.71381	0.285455	5.27267	2520.39	0.061741	41.3113	19467.2
Training	140	0	35	71	261000000	1.21344	26	1.76423	90	53.891	12.6541	56	14	76	10.592	55.7205	-0.1698	48260920	0.47005	200.53	7.33162	2.24422	-0.20075	1.05193	0.163494	0.729694	0.162288	0.635456	0.135683	0.919057	0.918977	0.990404	0.967583	-0.43285	0.793289	0.161232	2.66627	0.370425	1.84828	0.513695	0.780373	5.33254	1.67986	0.303855	4.96448	9127.12	0.108411	43.391	39573.5
Training	142	1	31	72	273000000	1.35816	29	1.79668	89	53.2187	14.2252	57	6	83	11.785	55.5842	-0.27743	55489119	0.442524	257.371	7.42896	3.90722	-0.34503	1.26008	0.198244	0.726254	0.196378	0.709661	0.157344	0.902122	0.901997	0.988371	0.960787	-0.41109	0.804339	0.194746	2.67636	0.333511	2.09105	0.49002	0.784203	5.35272	1.88578	0.364581	5.31811	7155.11	0.081095	44.8674	39044.3
Training	143	0	40	74	189000000	1.17903	17	3.08846	88	60.328	10.5278	64	11	77	7.40115	61.7294	-0.89198	42262939	0.545536	171.053	8.76094	2.66988	-0.36891	0.79571	0.232591	0.540682	0.229898	0.776279	0.177209	0.8855	0.88532	0.986366	0.95411	-0.24611	0.620399	0.227542	2.93594	0.431529	1.88261	0.637496	0.614091	5.87187	1.64227	0.257075	5.02029	3239.42	0.06525	45.1144	27083.7
Training	144	0	36	71	221000000	1.29192	20	2.42925	93	51.0029	10.9014	48	10	83	8.13194	52.7007	0.365081	48642060	0.450655	176.074	6.73441	3.53125	0.614054	1.21425	0.254188	0.653713	0.253097	0.807257	0.186803	0.873633	0.87356	0.985067	0.949417	-0.30382	0.72466	0.252143	2.54837	0.286181	2.18488	0.402598	0.660169	5.09675	1.92633	0.367109	5.58493	4401.04	0.055215	38.622	35920.4
Training	145	0	42	74	202000000	1.06184	15	3.50689	92	61.3818	9.57466	65	12	80	6.66089	62.569	-1.03323	37291916	0.598449	147.153	8.85977	1.90232	-0.23628	0.613717	0.225337	0.452236	0.222654	0.759593	0.172499	0.88912	0.888941	0.986792	0.955559	-0.19171	0.510778	0.220306	2.96011	0.488222	1.70747	0.685076	0.49888	5.92023	1.47324	0.209764	4.79303	3736.16	0.072416	49.054	30875.8
Training	146	0	34	66	26776377	1.07904	20	2.03696	78	50.1331	10.3191	50	15	63	8.24516	51.5606	-0.08214	4943759	0.490952	145.165	6.9508	1.08334	-0.26585	0.798596	0.212341	0.576719	0.210845	0.737154	0.165413	0.894827	0.894727	0.987536	0.957881	-0.2659	0.630684	0.209537	2.60827	0.356056	1.78366	0.497568	0.583952	5.21654	1.56557	0.252734	5.12671	610.891	0.060652	45.7782	4944.87
Training	147	0	37	70	73183906	1.12244	18	2.72746	87	55.3146	10.15	58	3	84	7.66516	56.6826	-0.50821	13512043	0.532775	153.215	7.92352	1.96848	-0.46118	0.742472	0.22381	0.530673	0.218846	0.761011	0.173292	0.891405	0.891074	0.986922	0.956396	-0.22969	0.585753	0.214501	2.79166	0.428933	1.80573	0.625014	0.549505	5.58332	1.567	0.24157	4.90112	1759.12	0.077229	49.3259	12135.6
Training	149	0	34	67	18879154	1.12365	20	644.511	93	49.0376	12.0039	50	-1005	1098	8.66717	62.7803	-24.0522	4011129	0.484639	1536.68	1903.53	8978.33	-106.396	2.05659	0.247558	0.596862	0.2463	0.797334	0.183758	0.87706	0.876976	0.999878	0.994646	-0.21943	0.587493	0.245199	43.6242	0.336535	1.89578	0.487075	0.623684	87.2485	1.64379	0.576037	5.14808	231.183	0.048264	41.9686	2321.42
Training	150	0	42	87	1240000000	1.63409	26	2.71993	129	66.6171	14.3293	70	-11	140	10.4965	68.8693	-0.4813	229000000	0.354825	305.138	18.4914	8.28849	-1.1545	1.77523	0.410859	0.62034	0.387889	1.00468	0.252401	0.809856	0.808352	0.991836	0.951832	-0.23572	0.698993	0.368049	4.26023	0.188831	2.76899	0.277732	0.636154	8.52047	2.31842	0.546522	5.97087	12238.4	0.04671	34.1851	92966.7
Training	151	0	41	69	154000000	0.922974	15	2.81398	85	57.1074	8.69198	59	16	69	6.44964	58.0968	-0.60243	22405161	0.611378	113.979	8.16578	1.20524	-0.40809	0.526455	0.165989	0.508573	0.165545	0.637858	0.136571	0.917301	0.917272	0.990244	0.966906	-0.23885	0.534504	0.165157	2.84168	0.543834	1.4223	0.721249	0.517842	5.68337	1.25432	0.173111	4.3554	6019.78	0.131543	49.4862	27978.5
Training	152	0	36	67	103000000	1.10992	19	2.20169	84	51.2657	10.0188	51	8	76	7.81497	52.6158	-0.05268	25991732	0.488014	140.256	6.89622	1.30232	-0.19981	0.877368	0.193546	0.637558	0.193207	0.702841	0.154826	0.903453	0.90343	0.988621	0.96137	-0.31579	0.694199	0.19291	2.59326	0.352683	1.81552	0.481281	0.649374	5.18651	1.62039	0.267729	5.12332	2972.97	0.079876	43.0215	18163.9
Training	153	0	49	85	46641930	1.39284	20	2.70646	112	67.6491	11.1863	69	15	97	8.323	69.02	-0.27964	8584027	0.426415	187.359	11.2507	3.1036	-0.2537	1.08816	0.377713	0.481561	0.364681	0.968131	0.238593	0.819832	0.818963	0.985576	0.93953	-0.1625	0.556084	0.353278	3.32753	0.239791	2.40527	0.36551	0.486677	6.65506	1.99947	0.366468	5.67517	442.463	0.045191	36.5823	4175.03
Training	154	0	38	63	21996898	1.02316	15	2.5243	82	51.0347	8.12649	52	16	66	6.18438	51.9615	-0.28468	6815712	0.506754	95.4554	7.14654	0.907	-0.35478	0.711543	0.214752	0.532789	0.214616	0.742902	0.166949	0.892715	0.892706	0.98737	0.957081	-0.2294	0.580209	0.214496	2.64984	0.37805	1.69049	0.542	0.53434	5.29968	1.47518	0.231574	4.98381	537.846	0.066018	46.2395	4128.52
Training	155	0	38	62	3696627	0.979549	12	2.50689	69	50.6683	7.10281	51	25	44	5.42149	51.4036	-0.32408	682513	0.514108	75.0551	2.89031	0.690579	-0.30453	0.588245	0.28356	0.343657	0.28356	0.844579	0.199063	0.85822	0.85822	0.943288	0.90548	-0.11424	0.382796	0.28356	1.67736	0.365034	1.70455	0.535585	0.343657	3.35473	1.42099	0.217951	4.98222	66.4625	0.047507	42.7988	719.237
Training	156	1	40	70	88373667	1.01536	14	3.27402	90	57.4052	9.18793	60	6	84	6.42215	58.5707	-0.76688	34468740	0.597707	135.166	8.24511	1.58804	-0.46123	0.590988	0.221877	0.447835	0.217248	0.762964	0.173304	0.892148	0.891839	0.98703	0.956705	-0.17294	0.498696	0.213197	2.85526	0.491334	1.6606	0.684509	0.483341	5.71052	1.42739	0.203216	4.88016	1681.65	0.065279	55.7285	15397.5
Training	157	0	39	84	200000000	1.6272	24	2.9835	126	63.1832	13.78	65	-13	139	10.0436	65.4659	-0.43263	36943567	0.370969	293.663	17.3093	7.29076	-0.71772	1.56487	0.478002	0.527291	0.438865	1.07069	0.276892	0.787056	0.784481	0.99053	0.945684	-0.17383	0.61253	0.404942	4.12756	0.189023	2.82966	0.337888	0.553444	8.25512	2.29651	0.510719	5.91285	2253.77	0.048343	31.6625	17294.6
Training	159	0	38	71	66428406	1.06997	18	2.55402	88	56.4874	10.1898	59	15	73	7.7467	57.8142	-0.54767	13288773	0.553758	151.655	7.97939	1.66993	-0.43309	0.697131	0.228085	0.503338	0.22439	0.769537	0.175378	0.888421	0.888174	0.986648	0.955245	-0.20949	0.561324	0.221157	2.80391	0.433422	1.78174	0.630344	0.531455	5.60783	1.54159	0.231304	4.97461	1299.96	0.06541	47.1656	11005.4
Training	160	0	40	74	65470942	1.20737	17	3.08492	94	59.3487	10.3378	62	10	84	7.40243	60.7485	-0.68611	19511842	0.532872	168.102	8.70748	2.56916	-0.35647	0.790178	0.301859	0.442084	0.291981	0.888739	0.213413	0.855652	0.854998	0.982419	0.941933	-0.16012	0.518902	0.283372	2.93001	0.387412	2.04597	0.598867	0.489035	5.86003	1.7221	0.273009	5.26668	806.742	0.045473	49.4782	9453.69
Training	161	0	38	71	161000000	1.1982	20	2.27026	86	54.5599	10.6587	54	13	73	8.32736	56.0017	-0.17177	29654932	0.48634	159.414	7.55225	2.20255	-0.2799	0.927439	0.232483	0.595556	0.231195	0.769296	0.175376	0.884617	0.884531	0.986347	0.953804	-0.27672	0.663972	0.230068	2.71624	0.34984	1.98109	0.527659	0.61477	5.43248	1.74348	0.28998	5.27933	3198.92	0.062462	42.9764	24907.4
Training	162	0	39	69	16570405	1.03679	17	2.50419	84	55.2873	9.49635	57	19	65	7.09199	56.4719	-0.41958	3314852	0.551554	132.38	7.93107	1.26665	-0.38114	0.608518	0.230266	0.445062	0.227843	0.773919	0.176339	0.886482	0.886321	0.986498	0.954512	-0.1701	0.493755	0.225723	2.79931	0.447857	1.69486	0.641579	0.456968	5.59862	1.45641	0.209696	4.84369	317.177	0.061042	51.4968	2865.88
Training	163	1	43	70	348000000	0.898526	13	3.60242	94	58.2169	8.38947	60	8	86	5.69967	59.2034	-0.82874	163000000	0.650679	115.838	8.32268	1.29042	-0.43119	0.499253	0.193232	0.437314	0.191097	0.707649	0.156059	0.904807	0.904665	0.988671	0.961852	-0.16835	0.476761	0.189229	2.87159	0.543352	1.49249	0.724985	0.474604	5.74318	1.29203	0.173121	4.43583	9007.56	0.090678	46.954	64635.9
Training	166	1	45	75	470000000	1.14262	14	3.78179	88	63.7513	9.32326	67	17	71	6.23907	64.8527	-1.1598	97358241	0.563162	141.65	9.35413	2.33957	-0.12473	0.732414	0.252403	0.480945	0.25008	0.804644	0.186119	0.875347	0.875192	0.985194	0.950061	-0.20345	0.557748	0.24805	3.03873	0.425741	1.8831	0.6322	0.544466	6.07746	1.62271	0.246204	5.03899	6915.69	0.061872	43.6155	62947.4
Training	167	0	40	67	201000000	0.963027	13	3.4632	89	54.9071	8.25814	56	-1	90	5.7416	55.9137	-0.65686	59849203	0.593497	111.558	14.4448	1.31165	-0.50481	0.579791	0.214684	0.453822	0.213296	0.74743	0.167951	0.893583	0.893491	0.991754	0.964484	-0.17136	0.491095	0.212081	3.78857	0.475544	1.60119	0.66507	0.463158	7.57714	1.38176	0.198619	4.72049	4727.91	0.073603	46.4761	38123.3
Training	168	1	47	72	177000000	0.797195	12	3.89553	82	62.6296	7.99381	66	16	66	5.43151	63.4452	-1.17461	34116841	0.70842	102.824	8.81526	1.00673	-0.1982	0.363614	0.142887	0.421594	0.142655	0.586719	0.121685	0.928711	0.928696	0.991599	0.971477	-0.19123	0.449564	0.142452	2.9597	0.650404	1.20675	0.801582	0.478262	5.9194	1.06266	0.126625	4.03449	6634.94	0.151179	48.4123	31091.1
Training	169	0	38	69	16463621	1.18716	17	2.94773	87	53.8274	9.82706	55	5	82	7.13412	55.1855	-0.3036	5596511	0.49927	148.044	7.65946	1.81097	-0.35506	0.758331	0.332874	0.384943	0.322155	0.931303	0.226725	0.840709	0.839994	0.980608	0.935926	-0.11457	0.445239	0.312776	2.74815	0.33763	2.08267	0.531359	0.395537	5.4963	1.72408	0.272801	5.362	222.005	0.041066	49.5368	2699.05
Training	170	1	48	73	660000000	0.856784	12	3.68497	89	62.2658	7.82661	64	18	71	5.35179	63.0629	-0.94433	115000000	0.687484	99.8974	8.91956	1.38897	-0.16266	0.464215	0.152833	0.495194	0.152078	0.608033	0.1281	0.924087	0.924037	0.991023	0.96961	-0.24278	0.531522	0.151417	2.97347	0.602938	1.35419	0.769864	0.552586	5.94695	1.19802	0.154262	4.10454	27990.5	0.168658	42.4476	114095
Training	171	0	45	78	38122358	1.3044	18	3.0066	105	61.7817	10.3984	63	10	95	7.49419	63.1284	-0.3262	18037255	0.48932	168.211	9.43227	3.26784	-0.13946	0.973283	0.362104	0.456122	0.350545	0.961786	0.236396	0.826654	0.825883	0.986165	0.941851	-0.14363	0.531502	0.340431	3.04617	0.298162	2.33097	0.50664	0.46474	6.09233	1.94188	0.333847	5.59778	414.151	0.043294	40.958	4680.83
Training	173	0	38	68	14948990	1.15409	17	2.62231	87	52.8056	9.44994	53	10	77	6.92991	54.0662	-0.01112	7809756	0.489	134.715	7.40394	1.47789	-0.18913	0.767505	0.325705	0.402589	0.322082	0.914858	0.220299	0.839563	0.839321	0.980905	0.935704	-0.12011	0.46849	0.318912	2.70057	0.309693	2.07735	0.484878	0.405376	5.40114	1.74009	0.273302	5.33863	222.41	0.04349	42.4414	2500.75
Training	174	0	38	78	42602718	1.52485	22	2.75999	111	58.5291	12.7718	59	-7	118	9.25817	60.5998	-0.24296	7877243	0.404321	246.677	15.8344	5.18705	-0.30436	1.31806	0.481027	0.460871	0.435344	1.07367	0.280515	0.7899	0.786896	0.987188	0.938622	-0.14645	0.53654	0.395766	3.95269	0.215333	2.71677	0.396634	0.471791	7.90538	2.17857	0.449772	5.77485	541.86	0.046708	33.4505	4690.53
Training	175	1	44	78	392000000	1.31965	16	3.53839	101	63.6706	10.3892	66	7	94	7.07316	65.0477	-0.85338	156000000	0.483782	177.261	9.74029	3.39462	-0.31733	0.956068	0.343238	0.467597	0.338026	0.933331	0.226369	0.831856	0.831508	0.98684	0.943786	-0.16626	0.562163	0.333467	3.09625	0.308212	2.25556	0.512553	0.542425	6.19249	1.89802	0.324826	5.42002	4322.14	0.046606	36.3156	44865
Training	176	0	38	73	143000000	1.19613	18	3.10534	99	57.979	10.5971	61	3	96	7.70472	59.4636	-0.72237	49824282	0.536493	174.358	8.43619	2.67123	-0.49415	0.793104	0.249308	0.515108	0.245446	0.81128	0.187725	0.877919	0.877664	0.985403	0.951039	-0.20919	0.587187	0.242081	2.88089	0.421958	1.92433	0.628688	0.566961	5.76178	1.66408	0.260603	5.0928	2217.63	0.054708	49.3575	21747.3
Training	177	0	38	68	88144303	1.10381	15	3.10124	115	54.2918	9.28228	56	11	104	6.70348	55.5223	-0.33126	22234147	0.53232	135.118	7.71068	1.63958	-0.43004	0.718817	0.218982	0.522654	0.218078	0.745909	0.168252	0.891111	0.891051	0.991585	0.963675	-0.22921	0.572674	0.217288	2.7541	0.419716	1.75616	0.609439	0.551124	5.5082	1.53382	0.23445	5.00003	1955.09	0.068376	45.8689	15220.6
Training	178	0	36	70	246000000	1.14211	18	2.79958	87	55.0203	10.587	58	8	79	7.75589	56.5286	-0.6369	73237877	0.53252	168.251	7.77728	2.29408	-0.63375	0.801124	0.215946	0.569105	0.213827	0.748387	0.168499	0.893439	0.893298	0.987335	0.957305	-0.2519	0.622643	0.211974	2.76232	0.423899	1.8209	0.619193	0.592394	5.52465	1.59838	0.254267	4.85677	6075.12	0.078996	45.5413	40952.9
Training	179	0	35	68	54776141	1.17613	19	2.34165	86	52.2839	10.7312	54	7	79	8.18179	53.8236	-0.27324	26746163	0.486454	163.381	7.20936	1.82255	-0.39319	0.893852	0.234411	0.582466	0.231178	0.785898	0.179772	0.88495	0.884734	0.986268	0.953872	-0.2547	0.651341	0.22835	2.65405	0.347218	1.9594	0.515484	0.603569	5.30811	1.71443	0.282066	5.38749	1026.75	0.054302	49.6481	9197.87
Training	182	0	31	57	18919035	1.09407	14	2.99969	77	44.7203	7.91507	46	1	76	5.73563	45.8056	-0.32121	5638306	0.518401	98.246	5.65194	1.20137	0.111587	0.724343	0.33101	0.372101	0.329615	0.910007	0.219182	0.835425	0.835332	0.980553	0.934124	-0.11158	0.436358	0.328394	2.35653	0.297065	2.01737	0.445616	0.378328	4.71307	1.68126	0.263838	5.46716	445.114	0.049364	31.1325	4674.42
Training	183	1	44	74	413000000	1.12059	15	3.53211	95	61.2954	9.42856	64	8	87	6.41941	62.4633	-0.84048	204000000	0.576689	144.539	8.96673	2.12292	-0.29538	0.678239	0.281641	0.409083	0.276157	0.863953	0.2043	0.862834	0.86247	0.98353	0.944951	-0.1445	0.492698	0.271369	2.9778	0.426544	1.91105	0.634622	0.488164	5.9556	1.6139	0.23997	5.03165	5542.1	0.052388	48.0936	61007.9
Training	184	0	40	72	212000000	1.04961	17	2.95366	90	58.983	9.93968	62	9	81	7.24907	60.2385	-0.78932	49391778	0.58555	149.692	8.39776	1.90177	-0.40889	0.661264	0.193302	0.542174	0.191412	0.70371	0.155226	0.904609	0.904483	0.988663	0.961781	-0.24884	0.598195	0.189758	2.87759	0.491089	1.66553	0.684598	0.590796	5.75518	1.46533	0.213641	4.64854	5623.35	0.096149	45.5016	34246.5
Training	190	1	32	59	45146989	1.15511	15	3.05155	85	45.935	8.59686	47	-2	87	6.10252	47.179	-0.30733	12296879	0.486208	115.832	11.7728	1.36034	-0.01101	0.790237	0.339432	0.397052	0.335542	0.922429	0.222925	0.832877	0.832618	0.986976	0.944169	-0.12303	0.460168	0.332138	3.41463	0.274743	2.09549	0.384435	0.398235	6.82926	1.74436	0.282417	5.54908	965.878	0.04762	33.7073	9861.77
Training	202	1	38	83	92234834	1.68701	24	3.22221	137	61.046	14.2086	62	-7	144	9.89291	63.6439	-0.15359	17054221	0.37037	323.928	16.5551	8.04677	-0.20544	1.57485	0.661338	0.403725	0.544267	1.22764	0.352435	0.74679	0.739568	0.987065	0.933573	-0.10512	0.471677	0.447348	4.04051	0.172634	3.07704	0.336819	0.407515	8.08103	2.34285	0.559046	5.80369	1099.33	0.048278	31.0552	8433.69
Training	206	0	34	73	41295321	1.3202	21	2.60333	93	55.9907	12.0806	59	6	87	9.06918	57.8768	-0.55082	10416626	0.4805	214.762	8.17414	3.02652	-0.50855	0.925934	0.322364	0.478328	0.308735	0.919277	0.224036	0.847899	0.846995	0.981279	0.938707	-0.1739	0.560617	0.29686	2.83244	0.34349	2.18786	0.552395	0.520475	5.66488	1.83636	0.312075	5.26162	538.908	0.043714	49.2242	5923.6
Training	207	1	38	69	300000000	1.0519	18	2.4377	90	54.9346	9.86401	57	12	78	7.4619	56.1975	-0.43115	60037324	0.540735	140.356	7.71941	1.47076	-0.45398	0.724459	0.191431	0.577139	0.190096	0.695292	0.153063	0.905174	0.905085	0.988763	0.962025	-0.27466	0.624722	0.188929	2.75422	0.436356	1.68852	0.622992	0.597077	5.50845	1.49197	0.228972	4.76647	9163.08	0.096424	44.3239	51385.6
Training	208	0	38	70	137000000	1.05419	16	3.09771	89	56.8211	9.90419	59	8	81	6.93573	58.1589	-0.77299	37798099	0.581185	153.824	8.14595	1.95595	-0.55149	0.652861	0.209711	0.506229	0.206171	0.737872	0.16565	0.897505	0.897269	0.987727	0.958884	-0.21124	0.551959	0.203074	2.83457	0.484618	1.67975	0.678018	0.536405	5.66915	1.45939	0.215643	4.71149	3298.43	0.081477	49.4025	23528.1
Training	209	0	37	75	464000000	1.44628	21	2.86375	146	56.1916	11.8644	56	-3	149	8.6583	58.0799	-0.14509	85759899	0.427363	215.773	14.764	4.70401	-0.16327	1.26015	0.384055	0.530243	0.367443	0.978898	0.242819	0.819042	0.81794	0.992357	0.9543	-0.18625	0.609656	0.352962	3.81373	0.243048	2.54674	0.425682	0.532709	7.62746	2.12818	0.411052	5.76906	6257.2	0.045508	37.1137	58761.5
Training	211	0	38	66	88919562	0.971779	14	3.01054	85	53.5037	8.49467	55	14	71	6.04031	54.5517	-0.63892	17633036	0.566809	113.238	7.68302	1.16521	-0.51672	0.60978	0.200084	0.498759	0.19901	0.713421	0.158269	0.900674	0.900603	0.988249	0.960234	-0.21292	0.531441	0.198069	2.75322	0.464296	1.56458	0.649621	0.504192	5.50645	1.36063	0.202466	4.64134	2740.82	0.091728	46.6879	16936.2
Training	215	0	37	82	317000000	1.64019	26	2.63618	115	61.6117	14.2699	64	-2	117	10.4696	64.0214	-0.43731	46928182	0.36009	302.738	16.9043	7.64424	-0.7438	1.67253	0.394187	0.614706	0.378317	0.99085	0.246247	0.813478	0.812429	0.989411	0.946238	-0.23327	0.701306	0.364509	4.07231	0.197632	2.74115	0.354269	0.63495	8.14463	2.31455	0.516679	5.90778	3725.38	0.048129	32.4644	27872.4
Training	219	0	37	72	373000000	1.29555	20	2.53075	97	55.6178	11.3334	57	3	94	8.42569	57.2736	-0.34715	94097046	0.474245	186.921	7.85602	3.08528	-0.33732	1.0387	0.274287	0.579809	0.27078	0.845481	0.198476	0.865194	0.864961	0.983927	0.945961	-0.24559	0.662034	0.267711	2.7685	0.32134	2.17877	0.513458	0.609333	5.537	1.89355	0.328248	5.43118	5864.11	0.051566	40.6953	53931.6
Training	220	0	33	72	123000000	1.31308	24	2.10125	87	53.8305	12.555	55	0	87	10.1108	55.7838	-0.28888	27440061	0.456164	214.111	7.5958	3.04383	-0.28762	1.07373	0.245251	0.624122	0.242052	0.794606	0.183114	0.879507	0.879294	0.98563	0.951696	-0.29449	0.70179	0.239254	2.71805	0.326349	2.12024	0.502965	0.653223	5.43609	1.86525	0.329745	5.39431	2146.56	0.054383	42.0999	18005.2
Training	221	0	44	67	606000000	0.753036	11	4.41877	181	56.8025	7.05404	58	11	170	4.67953	57.5615	-0.93174	123000000	0.697073	86.7997	8.26849	1.04538	-0.48675	0.415868	0.124441	0.529976	0.123758	0.537117	0.108389	0.938234	0.938189	0.998087	0.986257	-0.25765	0.519322	0.123171	2.86277	0.639294	1.14379	0.7907	0.545251	5.72555	1.01712	0.135077	3.60558	44428.4	0.242735	40.6006	127587
Training	AK001	1	35	83	434000000	1.67911	26	2.60101	114	61.1874	14.8158	64	-2	116	11.1145	63.7854	-0.44419	72252356	0.349596	324.682	16.7944	10.7361	-1.18863	1.97003	0.347035	0.69827	0.337226	0.941439	0.229614	0.833018	0.832368	0.990661	0.952	-0.30099	0.779993	0.328678	4.04813	0.197057	2.7592	0.348525	0.719769	8.09626	2.38889	0.579266	6.08474	4919.08	0.046077	35.6917	37321.8
Training	AK002	1	32	65	288000000	1.16873	18	2.49082	84	49.5018	10.0014	51	8	76	7.45628	50.9827	-0.34107	53250694	0.477892	148.805	6.82244	2.04285	-0.49641	0.954211	0.194026	0.658729	0.193364	0.699352	0.154265	0.903428	0.903384	0.988598	0.961349	-0.33531	0.711247	0.192786	2.57521	0.354556	1.8573	0.496048	0.664341	5.15042	1.66063	0.287059	5.07556	9993.2	0.09006	43.555	53027.9
Training	AK003	1	38	75	553000000	1.35508	21	2.68407	93	59.6116	11.8875	63	6	87	8.75191	61.3125	-0.69294	102000000	0.470069	205.678	8.81275	4.37731	-0.43533	1.12983	0.263112	0.616815	0.259787	0.821125	0.191348	0.870661	0.870439	0.984581	0.948153	-0.28845	0.701947	0.256877	2.93176	0.336542	2.19187	0.545157	0.673212	5.86352	1.91805	0.348234	5.5151	8076.04	0.054871	43.6414	69185.6
Training	AK004	1	34	58	1334788	1.03995	14	2.25352	65	46.6442	7.34987	47	23	42	6.15129	47.4437	-0.2991	795595	0.501321	75.2275	6.33786	0.740972	-0.04084	0.614585	0.420041	0.184879	0.418495	0.897232	0.216902	0.79101	0.790907	0.958067	0.895454	-0.11666	0.3019	0.417143	2.50766	0.282809	1.94788	0.321914	0.267983	5.01533	1.52443	0.258657	4.71515	47.9781	0.080907	18.8398	297.283
Training	AK006	1	34	74	363000000	1.4198	20	2.97133	106	56.2026	12.278	59	-6	112	8.93555	58.238	-0.5609	53425167	0.454829	232.936	14.8725	5.67389	-0.73716	1.24442	0.287921	0.619046	0.282217	0.864786	0.204944	0.859841	0.859462	0.992242	0.959785	-0.26436	0.694168	0.277238	3.82525	0.318781	2.31465	0.527844	0.641248	7.65049	2.0116	0.383086	5.54964	5110.14	0.047764	41.928	48661.3
Training	AK009	1	36	69	116000000	1.1731	18	3.00277	94	54.6564	10.3779	57	4	90	7.39093	56.15	-0.62962	34472550	0.523849	165.499	7.88016	2.43031	-0.60271	0.780606	0.250281	0.501808	0.24647	0.807428	0.18685	0.877399	0.877146	0.985345	0.950833	-0.19972	0.555428	0.243148	2.78319	0.412707	1.88834	0.612302	0.520903	5.56639	1.6274	0.257722	5.15599	1945.83	0.053037	52.0667	19219
Training	AK010	1	33	60	176000000	1.09752	14	2.67613	78	47.3869	8.27757	48	8	70	6.02055	48.4822	-0.27377	32506428	0.488788	105.005	6.2654	1.18685	-0.04581	0.841889	0.229892	0.569357	0.22954	0.76307	0.173605	0.885289	0.885265	0.986483	0.954104	-0.25733	0.627788	0.229231	2.47226	0.322203	1.86114	0.395744	0.570761	4.94452	1.62963	0.267945	5.31117	4832.65	0.064519	40.2015	36611.7
Training	AK011	1	32	68	174000000	1.22119	21	2.46661	88	51.9329	11.2685	54	6	82	8.57948	53.6729	-0.45409	32177770	0.48404	183.753	7.23444	2.57795	-0.65961	0.962043	0.221601	0.620328	0.21812	0.755112	0.171194	0.89152	0.891288	0.987026	0.956492	-0.29367	0.680034	0.215074	2.65495	0.365025	1.94668	0.542958	0.63927	5.30989	1.71433	0.295911	5.12148	4438.73	0.07337	45.2702	29283.4
Training	AK012	1	42	67	356000000	0.875846	12	3.84618	89	55.8614	7.62543	57	9	80	5.1848	56.7398	-0.75981	76817034	0.641446	98.9089	8.03177	1.32008	-0.54374	0.540346	0.167508	0.519342	0.166782	0.646147	0.138443	0.91673	0.916682	0.990159	0.966668	-0.23269	0.540151	0.166146	2.81752	0.540175	1.42231	0.718078	0.533528	5.63503	1.25179	0.176964	4.58862	11440.9	0.103608	46.3875	70831.7
Training	AK013	1	28	62	19226695	1.30013	20	2.50632	89	45.624	10.7459	47	3	86	8.00438	47.4514	-0.22445	5729996	0.445042	170.087	6.02158	3.03808	-0.40643	1.08754	0.318373	0.546001	0.313037	0.904831	0.217411	0.844371	0.844015	0.981366	0.93757	-0.20459	0.622262	0.308368	2.41428	0.257371	2.28223	0.344165	0.554411	4.82856	1.94945	0.351478	5.71777	380.779	0.044593	38.538	3800.21
Training	AK018	1	38	77	247000000	1.41839	19	3.36909	99	60.4805	11.8967	64	-6	105	8.24809	62.3252	-0.85591	62204905	0.461115	226.534	16.1124	5.62974	-0.74515	1.16567	0.344842	0.534931	0.332972	0.935989	0.228594	0.835491	0.834701	0.986831	0.944787	-0.20455	0.612715	0.322597	3.98823	0.304374	2.36437	0.515166	0.62847	7.97647	1.99554	0.377628	5.57117	2802.86	0.04415	40.8456	29273.9
Training	AK020	1	31	68	427000000	1.34178	21	2.47176	93	50.2523	11.7234	51	1	92	8.73862	52.216	-0.26359	127000000	0.443339	201.212	6.85116	3.62446	-0.5129	1.17801	0.26497	0.631018	0.261129	0.833865	0.194827	0.870076	0.86982	0.984481	0.947902	-0.27829	0.707567	0.257769	2.57341	0.293278	2.23421	0.442275	0.646242	5.14683	1.95735	0.360744	5.55186	8194.9	0.052379	43.1879	69362.6
Training	AK025	1	32	68	194000000	1.2292	19	2.59073	90	52.1706	11.1053	55	-4	94	8.29548	53.8949	-0.48923	57887184	0.48791	182.888	13.6589	2.87298	-0.72018	0.962986	0.250094	0.583856	0.24685	0.809671	0.187278	0.877116	0.8769	0.990407	0.958936	-0.24682	0.646028	0.244014	3.67152	0.354467	2.02603	0.542305	0.598985	7.34304	1.76594	0.30327	5.29516	3651.92	0.054611	45.6854	32627
Training	AK028	1	30	64	125000000	1.2709	18	2.80036	93	48.5698	10.3847	50	1	92	7.61455	50.2372	-0.45686	54726836	0.453453	164.745	6.60975	2.72127	-0.59335	1.02023	0.289107	0.555868	0.285597	0.870769	0.206193	0.857786	0.857552	0.983056	0.942998	-0.21258	0.624798	0.282526	2.53503	0.289312	2.15801	0.432593	0.56022	5.07006	1.85797	0.327334	5.57699	2292.32	0.046279	43.8151	22460.9
Training	AK029	1	35	67	52507176	1.04021	16	3.01567	83	53.4302	9.55793	56	11	72	6.91418	54.7432	-0.73724	13244784	0.554018	142.031	7.68863	1.71884	-0.67143	0.68173	0.195734	0.541314	0.194552	0.704164	0.15563	0.902921	0.902842	0.988507	0.961129	-0.2437	0.573905	0.193518	2.75066	0.468133	1.60938	0.654803	0.551424	5.50132	1.41033	0.219366	4.75584	1469.29	0.083859	50.1648	9706.94
Training	AK031	1	32	65	56316601	1.1819	19	2.36198	84	47.4791	10.4974	46	11	73	7.88846	49.1337	0.147424	16783639	0.482386	159.853	6.14553	1.90438	0.131437	0.989882	0.208742	0.65145	0.207088	0.736648	0.164724	0.896731	0.896621	0.98775	0.958637	-0.31918	0.719145	0.205641	2.43926	0.330366	1.96384	0.443514	0.669861	4.87851	1.74885	0.299656	5.36609	1432.69	0.061415	43.1519	11253.1
Training	AK032	1	38	80	129000000	1.56722	22	3.23193	117	60.0386	13.0716	62	-11	128	9.20902	62.2639	-0.51291	23884389	0.403912	272.156	16.1589	7.05282	-0.72947	1.43342	0.457889	0.51043	0.420903	1.05737	0.272933	0.79565	0.793247	0.987779	0.940528	-0.16743	0.592057	0.389134	3.98928	0.221298	2.73521	0.410043	0.53986	7.97856	2.2238	0.472828	5.8298	1505.54	0.045184	35.7294	13458.3
Training	AK033	1	42	90	140000000	1.66905	28	2.59009	124	68.2883	15.4538	71	-11	135	11.4372	70.7938	-0.43242	33524589	0.351382	348.472	19.4168	9.17652	-1.35528	1.84692	0.373899	0.658844	0.351334	0.982482	0.246384	0.828077	0.82659	0.989987	0.950212	-0.26343	0.73574	0.331746	4.36429	0.209234	2.73127	0.346281	0.669267	8.72857	2.31671	0.555204	5.92693	1182.71	0.042452	43.9533	9789.51
Training	AK036	1	40	81	527000000	1.50019	21	3.13475	119	62.4214	12.3809	65	-5	124	8.82539	64.3375	-0.56212	117000000	0.417281	242.885	16.8398	5.97646	-0.60572	1.32899	0.391889	0.538234	0.371628	0.988922	0.247035	0.817548	0.816212	0.989492	0.947271	-0.19547	0.621399	0.354036	4.07488	0.243361	2.57051	0.433097	0.573565	8.14976	2.14057	0.430221	5.81291	5732.18	0.044999	37.0408	53154.9
Training	AK038	1	37	67	110000000	0.991352	16	2.70451	85	54.136	9.35549	57	12	73	6.81327	55.3346	-0.60613	25127798	0.560229	131.22	7.74127	1.33328	-0.55761	0.654987	0.167117	0.58607	0.166502	0.64535	0.13819	0.916852	0.916811	0.99018	0.96672	-0.2844	0.616119	0.165964	2.76017	0.483786	1.52989	0.665617	0.599161	5.52034	1.36052	0.205526	4.57704	4081.33	0.113876	48.1819	20078.6
Training	AK040	1	35	68	127000000	1.20751	19	2.32492	92	51.1398	10.5014	50	12	80	7.89264	52.6782	0.056593	31523862	0.467904	159.71	6.85876	2.07942	-0.01526	1.00758	0.225638	0.633085	0.224609	0.763063	0.172996	0.887867	0.887798	0.986745	0.955112	-0.30081	0.703646	0.223709	2.58125	0.316561	2.0195	0.427253	0.648479	5.1625	1.78957	0.308304	5.4268	2710.45	0.059184	43.2638	21428.6
Training	AK041	1	31	66	165000000	1.19242	19	2.59071	84	50.7814	10.8117	53	5	79	8.05541	52.4483	-0.57256	40308323	0.488165	172.071	7.1633	2.72564	-0.84319	0.958395	0.195847	0.654728	0.194221	0.707276	0.15635	0.90316	0.903052	0.988508	0.96121	-0.32427	0.700139	0.192799	2.6404	0.388968	1.83666	0.567359	0.66381	5.2808	1.63568	0.28856	4.96551	5390.23	0.089821	46.4193	29295.3
Training	AK042	1	29	64	572000000	1.2499	20	2.45644	123	48.3731	10.9048	51	-1	124	8.23899	50.1194	-0.52673	133000000	0.457062	171.996	12.7215	3.24313	-0.84585	1.12032	0.198532	0.695463	0.197464	0.710948	0.157486	0.901446	0.901375	0.994639	0.97181	-0.35937	0.745951	0.196529	3.53418	0.342018	1.94168	0.492276	0.698468	7.06837	1.73943	0.329712	5.13115	21302.8	0.093547	44.4074	104084
Training	F001	1	33	68	346581106	1.21605	18	3.92146	199	53.2865	10.7565	56	-4	203	7.52151	54.9962	-0.741979	1.19586e+08	0.516109	185.131	14.0486	3.92085	-1.0551	0.957441	0.246743	0.582775	0.239548	0.807246	0.187762	0.881384	0.880936	0.996998	0.97611	-0.240988	0.629601	0.233576	3.72425	0.402617	1.95697	0.604497	0.620251	7.4485	1.69646	0.301046	5.21321	6654.1	0.0580697	51.3153	59139.9
Training	F002	1	48	92	1793826820	1.51693	21	3.61762	128	73.6971	13.3722	77	-6	134	9.0055	75.6702	-0.901614	3.14308e+08	0.416879	294.706	21.0467	9.53156	-2.02309	1.5874	0.327172	0.652691	0.314635	0.923489	0.224887	0.844763	0.843936	0.993485	0.960844	-0.263104	0.710879	0.303746	4.55311	0.276911	2.46416	0.469527	0.683016	9.10622	2.11186	0.478643	5.62164	14619.9	0.0466674	41.689	130600
Training	F003	1	41	87	75629319	1.6187	27	2.31356	110	65.0387	14.8377	66	1	109	11.481	67.3743	-0.237911	1.61717e+07	0.350204	309.276	10.8208	7.42243	-0.863049	1.80354	0.320191	0.695825	0.311726	0.910742	0.219846	0.845545	0.844983	0.987753	0.948247	-0.306174	0.772166	0.304346	3.23242	0.209865	2.61387	0.305154	0.700892	6.46484	2.27454	0.530933	5.89474	737.619	0.0442722	40.5807	5834.75
Training	F004	1	38	83	544344763	1.6234	24	2.77103	132	58.3949	13.7108	56	0	132	9.91308	60.8264	0.360735	1.02433e+08	0.363021	289.888	8.85388	8.68665	0.617726	1.85495	0.343143	0.687122	0.333848	0.938485	0.228544	0.834621	0.834005	0.990764	0.952473	-0.29943	0.778147	0.325751	2.91128	0.198606	2.7252	0.345421	0.724884	5.82256	2.35824	0.549524	5.99123	6987.65	0.0474944	34.862	53409.9
Training	F005	1	41	85	759434474	1.60871	23	2.99794	127	65.4924	13.655	68	-11	138	9.78768	67.6566	-0.56067	1.11812e+08	0.367462	288.163	18.1316	8.2299	-1.01056	1.68197	0.336433	0.662231	0.328362	0.926778	0.224717	0.837161	0.836626	0.99329	0.959067	-0.279224	0.743834	0.321333	4.2183	0.213374	2.62644	0.343228	0.686434	8.43661	2.26946	0.504601	5.95981	7840.02	0.047255	35.0494	60965.2
Training	F006	1	34	72	243354116	1.31318	18	3.42703	94	55.8067	11.5118	59	-1	95	7.7507	57.7221	-0.835705	7.25251e+07	0.506451	217.456	14.7432	4.7696	-0.967719	1.02004	0.325842	0.505626	0.304334	0.925187	0.229221	0.851389	0.849984	0.987643	0.949788	-0.182328	0.561719	0.285789	3.8169	0.369403	2.18584	0.583158	0.530531	7.63381	1.83116	0.336471	5.31305	3459.04	0.0473588	51.5586	36990.7
Training	F007	0	41.3	76	26517079	1.27377	14	4.35645	152	61.2441	10.395	64	3	149	6.57267	62.7985	-0.944814	1.29478e+07	0.529197	192.813	9.25641	3.37911	-0.46768	0.80735	0.376832	0.350303	0.348918	0.993328	0.252299	0.830117	0.828329	0.99253	0.95677	-0.105699	0.420312	0.325185	3.02455	0.364979	2.16138	0.577495	0.415905	6.04909	1.74757	0.296045	5.36642	276.124	0.0410654	50.0176	3558.32
Training	F008	0	34	69	36553125	1.13545	19	2.56488	83	54.1874	10.8613	57	10	73	8.15234	55.7589	-0.590806	6.74885e+06	0.525504	172.78	7.7749	1.93113	-0.55405	0.713941	0.25204	0.463167	0.243996	0.802236	0.18715	0.879343	0.878806	0.985316	0.951469	-0.193081	0.506283	0.236957	2.76733	0.42609	1.80386	0.619753	0.472966	5.53466	1.53811	0.241495	4.94057	724.315	0.0616072	52.8702	6178.35
Training	F009	0	37	74	125261004	1.27444	17	3.2398	93	58.4569	11.1228	62	1	92	7.75441	60.1217	-0.824592	6.11626e+07	0.516865	197.408	8.53847	3.4598	-0.601627	0.905536	0.309628	0.484989	0.297693	0.90431	0.218763	0.85314	0.852347	0.981998	0.940859	-0.17878	0.565015	0.287279	2.89638	0.372946	2.12946	0.586415	0.537912	5.79275	1.79989	0.303791	5.28263	1626.09	0.0469237	49.158	17911.5
Training	F010	0	38	74	78448058	1.26639	16	3.72514	93	60.0456	10.9465	64	5	88	7.15908	61.6953	-1.05458	2.33793e+07	0.532319	200.835	8.84288	4.03861	-0.724079	0.888332	0.306262	0.478544	0.293704	0.896161	0.216589	0.855238	0.854404	0.982207	0.941677	-0.182746	0.555351	0.282746	2.94903	0.397674	2.06969	0.610318	0.553573	5.89805	1.74493	0.298649	5.20076	965.704	0.0468561	50.35	10971.1
Training	F011	1	32	72	410195213	1.38164	24	2.14213	95	50.5994	12.6158	49	9	86	9.95251	52.7531	0.174462	7.57349e+07	0.43034	222.592	6.86175	4.39821	0.47419	1.36269	0.233911	0.706269	0.232207	0.773866	0.17665	0.884181	0.884067	0.986271	0.953616	-0.361144	0.780667	0.230715	2.56499	0.287504	2.23735	0.388953	0.728241	5.12997	1.99706	0.399151	5.54736	9519.79	0.0645852	40.8493	63431.6
Training	F012	1	45	91	589007226	1.54785	24	3.06696	121	71.9374	14.3266	76	-7	128	10.2483	74.095	-0.765397	1.20167e+08	0.397242	315.074	20.5366	9.2603	-1.99391	1.692	0.313117	0.683417	0.302315	0.906741	0.219161	0.850636	0.849923	0.991582	0.957005	-0.288559	0.741877	0.292927	4.49343	0.268716	2.47373	0.456263	0.697676	8.98686	2.13793	0.50128	5.62789	5058.51	0.0471498	42.5445	42618.5
Training	F013	1	36	74	326066509	1.33008	18	3.28274	103	57.6019	11.3519	60	-2	105	7.91865	59.3798	-0.737141	9.71753e+07	0.497478	207.98	15.1586	4.1979	-0.678466	1.00956	0.334573	0.493287	0.316377	0.932311	0.229733	0.844825	0.843631	0.991033	0.955127	-0.181585	0.565984	0.30064	3.8716	0.34317	2.24622	0.556614	0.529835	7.7432	1.88062	0.336034	5.43596	4219.8	0.0456313	48.2947	46004.8
Training	F014	1	37	69	154353624	0.943295	15	3.40251	84	56.1735	9.60699	60	12	72	6.61346	57.4719	-1.0194	5.22889e+07	0.616188	147.557	7.94933	1.98955	-0.780964	0.628386	0.160623	0.58811	0.158152	0.632379	0.1348	0.921336	0.921171	0.990595	0.968452	-0.277584	0.600518	0.15599	2.79861	0.542979	1.44961	0.720954	0.603552	5.59722	1.28286	0.197252	4.28239	7036.12	0.150566	47.1215	28795.1
Training	F015	0	40	74	246317712	1.16786	16	3.4182	100	60.0856	10.2864	63	8	92	7.1083	61.4885	-0.935446	4.5478e+07	0.560356	170.551	8.77582	3.00056	-0.45468	0.783882	0.232476	0.533027	0.22895	0.775388	0.177223	0.886113	0.885878	0.991087	0.961926	-0.236901	0.601927	0.225865	2.93895	0.447032	1.86249	0.651905	0.597425	5.87791	1.61969	0.254089	5.00239	4401.19	0.0675557	46.7782	36506.6
Training	F016	1	42	87	434744678	1.60401	21	3.78193	120	67.8891	13.5563	72	-11	131	9.20118	70.103	-0.948015	8.03843e+07	0.372375	305.49	19.1211	9.4437	-1.67711	1.59786	0.400048	0.588823	0.378102	0.996408	0.249831	0.814558	0.813144	0.989281	0.946375	-0.219139	0.660156	0.359355	4.33819	0.212235	2.63399	0.304743	0.630661	8.67638	2.19998	0.499477	5.93258	3915.05	0.0442564	37.8514	32941.4
Training	F017	1	34	71	311718110	1.23978	20	2.83647	94	56.0834	11.7315	60	3	91	8.55208	57.8808	-0.758462	9.79458e+07	0.51582	204.834	7.94588	3.66305	-0.860272	0.977705	0.203172	0.650638	0.200671	0.726035	0.161746	0.900081	0.899914	0.988093	0.959949	-0.326034	0.715561	0.198483	2.78418	0.418774	1.9082	0.618299	0.706645	5.56835	1.69698	0.295219	5.04144	7500.48	0.0806113	47.8174	47994.5
Training	F018	0	36	76	19204498	1.42418	20	2.91065	92	58.5979	12.1023	61	7	85	8.81537	60.4929	-0.654663	6.77502e+06	0.45456	225.675	8.98847	4.18061	-0.483529	1.05211	0.379412	0.460941	0.363373	0.980947	0.243403	0.820982	0.819917	0.977966	0.927859	-0.152715	0.542319	0.349384	2.9696	0.298235	2.37944	0.508474	0.489771	5.9392	1.97338	0.35788	5.48085	219.417	0.0418096	42.6566	2385.53
Training	F019	1	42	77	294357326	1.40293	18	3.26492	121	58.6207	11.0874	58	2	119	7.6006	60.2983	0.0869925	6.81028e+07	0.453615	199.491	8.74166	4.59344	0.107364	1.17106	0.367151	0.519941	0.352784	0.964481	0.237909	0.825997	0.825045	0.985994	0.941544	-0.187478	0.608687	0.340268	2.92239	0.270782	2.46081	0.471985	0.549307	5.84478	2.06206	0.384552	5.68158	3600.08	0.044468	40.1239	36724.2
Training	F020	1	34	65	221417438	1.16348	16	3.00576	115	51.4877	9.83763	54	4	111	7.15229	52.9035	-0.586776	6.59875e+07	0.500297	147.797	7.16215	2.25353	-0.657488	0.86758	0.277818	0.510747	0.270561	0.853601	0.201771	0.865929	0.865445	0.989372	0.955079	-0.192981	0.566617	0.264214	2.64846	0.34693	1.99461	0.529725	0.516465	5.29692	1.70054	0.286349	5.3082	4106.25	0.0519043	47.8358	39579.5
Training	F021	1	35	77	153761631	1.49537	20	3.1574	102	59.5873	12.7064	63	-1	103	8.86073	61.7064	-0.796361	4.58245e+07	0.43511	257.035	15.9724	6.30047	-0.930061	1.27137	0.407035	0.505982	0.381577	1.00999	0.255248	0.813419	0.811757	0.989105	0.945942	-0.178458	0.59124	0.359637	3.96927	0.271221	2.52339	0.477491	0.56319	7.93854	2.07991	0.419601	5.63249	1736.84	0.0430102	40.8704	17570.6
Training	F022	0	33	58	25620846	1.04133	14	2.6714	74	45.6446	7.87364	46	14	60	5.77498	46.664	-0.0629645	5.58276e+06	0.52279	94.1057	5.88188	1.04743	0.163818	0.774409	0.248586	0.514155	0.247756	0.798119	0.184	0.876261	0.876205	0.97518	0.938103	-0.210015	0.572971	0.247029	2.39791	0.328093	1.8545	0.462009	0.516154	4.79582	1.60271	0.255749	5.42221	574.742	0.0488477	36.5915	6151.15
Training	F023	0	41	72	178410696	0.989722	13	4.02792	94	60.5495	9.45292	64	8	86	6.15572	61.7846	-1.21485	4.77939e+07	0.635754	151.086	8.62811	2.00625	-0.484415	0.564239	0.188889	0.489189	0.18585	0.696526	0.15329	0.907582	0.907379	0.988942	0.962931	-0.215368	0.539892	0.18319	2.9213	0.551314	1.53727	0.733406	0.566966	5.8426	1.33996	0.188282	4.48517	4532.62	0.0969815	49.9859	29713.2
Training	F024	1	42	87	464120629	1.64053	26	2.63348	120	65.7321	14.6066	68	-4	124	10.9101	68.0495	-0.382006	6.83327e+07	0.354152	310.027	18.3633	8.8491	-1.04257	1.8456	0.318522	0.702464	0.311939	0.904456	0.217479	0.845127	0.844689	0.991418	0.955555	-0.311639	0.778632	0.306184	4.24034	0.209969	2.64831	0.310034	0.707021	8.48068	2.31227	0.54103	5.94229	4709.54	0.0469892	36.6099	35495.3
Training	F025	0	33	69	93593686	1.22829	21	2.33086	87	53.1073	11.5609	55	11	76	8.80406	54.8681	-0.415217	1.90516e+07	0.48615	190.126	7.45145	2.49622	-0.527354	0.935692	0.23416	0.594452	0.230388	0.777884	0.178077	0.885435	0.885183	0.986292	0.954048	-0.270862	0.65932	0.227087	2.6973	0.363456	1.98042	0.548114	0.615108	5.3946	1.73557	0.292463	5.22428	1946.63	0.0626149	46.0564	15113.9
Training	F026	1	30	69	375838677	1.27257	20	2.86603	92	53.1989	11.8435	57	1	91	8.60133	55.1608	-0.750629	1.12009e+08	0.498816	212.592	7.52615	4.2908	-1.14123	1.03908	0.293334	0.552789	0.276022	0.879465	0.213702	0.864868	0.86372	0.983052	0.945372	-0.215573	0.604743	0.260931	2.70907	0.37329	2.09805	0.579061	0.57214	5.41815	1.77898	0.333102	5.2205	6732.27	0.054503	51.6599	61614.3
Training	F027	1	37	73	307193948	1.40017	18	3.45529	113	55.713	11.305	56	-16	129	7.82801	57.5595	-0.327112	5.68002e+07	0.455999	209.163	14.506	4.09628	-0.355898	1.06834	0.468786	0.386273	0.427184	1.07958	0.281768	0.793287	0.790568	0.987503	0.939714	-0.100337	0.451401	0.391296	3.78892	0.252444	2.56472	0.443502	0.395007	7.57783	2.03536	0.384283	5.5971	4082.68	0.0440318	39.4961	42280.7
Training	F028	0	45	90	277064262	1.59379	25	2.97217	120	69.7565	14.1008	73	-9	129	10.1641	71.9005	-0.597853	5.92441e+07	0.373759	303.724	19.8664	8.20297	-1.45081	1.61351	0.382254	0.611084	0.362714	0.987715	0.246646	0.821885	0.820597	0.989749	0.948532	-0.226028	0.681812	0.345757	4.42229	0.221419	2.63705	0.365356	0.625114	8.84458	2.22054	0.49894	5.8006	2340.28	0.0436668	38.9387	20031.2
Training	F029	0	33	68	28637636	1.22496	18	3.15168	88	52.9576	10.7876	56	-8	96	7.66875	54.649	-0.701557	1.39832e+07	0.505141	182.006	14.1222	2.59298	-0.724594	0.812494	0.308475	0.440304	0.29487	0.905641	0.219719	0.854833	0.853926	0.988244	0.951179	-0.143385	0.493646	0.282965	3.74103	0.377336	2.01762	0.579375	0.453631	7.48205	1.6872	0.280242	5.18435	444.223	0.0463264	55.8739	4843.79
Training	F030	0	39	85	396734515	1.65602	24	2.90259	119	64.084	14.2479	66	-7	126	10.2555	66.4805	-0.457247	5.84114e+07	0.359581	312.898	17.6728	9.52904	-1.03077	1.78805	0.376607	0.648759	0.362855	0.973459	0.240444	0.820858	0.819948	0.989878	0.948409	-0.257523	0.732707	0.350888	4.1616	0.198104	2.75934	0.340179	0.67091	8.3232	2.35273	0.541164	6.00818	4234.52	0.0471728	33.8189	32278.1
Training	F031	1	50	91	1645844192	1.48992	21	3.22303	124	72.4418	12.7167	75	1	123	9.04718	74.1774	-0.612492	3.02903e+08	0.405619	254.479	12.4131	6.21369	-1.03741	1.41321	0.33498	0.611008	0.319089	0.932836	0.228911	0.843088	0.842045	0.987245	0.947196	-0.242888	0.683894	0.305331	3.48463	0.249374	2.48053	0.392763	0.621014	6.96927	2.11396	0.437046	5.81821	13599.7	0.0454658	45.2654	121329
Training	F032	1	39.8	80	33457507	1.55922	22	3.11433	113	61.2614	12.9464	63	-4	117	9.23104	63.3417	-0.532452	4.92597e+06	0.396392	259.211	16.898	7.01014	-0.682546	1.46962	0.370525	0.594186	0.357045	0.965919	0.238119	0.823721	0.822825	0.990041	0.949234	-0.224152	0.675576	0.345277	4.07704	0.231836	2.60743	0.41504	0.605091	8.15409	2.21044	0.460036	5.8095	377.421	0.0452598	35.962	3305.51
Training	F033	0	34	73	71538479	1.33211	18	3.18553	98	57.1361	11.7838	61	-4	102	8.23319	59.0375	-0.801167	2.13201e+07	0.497161	220.894	15.1515	4.1072	-0.71649	0.964939	0.350757	0.455832	0.324303	0.955747	0.240564	0.842226	0.840494	0.986724	0.946577	-0.159967	0.519764	0.301453	3.87257	0.358977	2.21477	0.573558	0.482101	7.74514	1.83773	0.328924	5.3551	872.397	0.0425041	51.2487	10204.2
Training	F034	0	39	69	164685367	1.00202	15	3.45781	87	56.2519	9.32496	59	6	81	6.34825	57.4933	-0.864327	4.11713e+07	0.601117	141.197	8.06076	1.90209	-0.637739	0.617141	0.200308	0.500338	0.196387	0.718692	0.160183	0.90246	0.902199	0.988286	0.960853	-0.208533	0.533598	0.192956	2.82066	0.508266	1.59168	0.695921	0.525381	5.64133	1.38051	0.204362	4.61132	4480.34	0.0899269	50.0923	29948.8
Training	F035	1	40	78	592858603	1.41058	20	2.9704	119	60.5387	11.6447	62	-6	125	8.38631	62.2586	-0.417956	8.72869e+07	0.450677	211.2	16.1815	4.93102	-0.304436	1.21542	0.289052	0.612407	0.285373	0.865324	0.204732	0.857927	0.857681	0.992203	0.959298	-0.260228	0.694321	0.282155	3.99366	0.301884	2.32702	0.510559	0.628025	7.98733	2.02642	0.376118	5.63912	7341.73	0.0480005	38.8037	68931.6
Training	F036	1	42	71	201551690	0.966553	14	3.29965	94	58.2068	8.89207	60	13	81	6.15357	59.2897	-0.757821	3.85783e+07	0.621823	127.24	8.40601	1.61005	-0.417895	0.566803	0.175511	0.516583	0.174322	0.663393	0.143568	0.913037	0.912958	0.989697	0.965175	-0.238734	0.557188	0.173283	2.88231	0.539247	1.51399	0.721759	0.557044	5.76463	1.33456	0.185578	4.53729	6222.85	0.108533	48.7907	35652.9
Training	F037	0	35	64	104174577	1.13395	16	3.22451	89	51.3299	9.27619	54	0	89	6.51942	52.6225	-0.697802	5.08665e+07	0.507157	134.374	7.2105	1.81614	-0.599203	0.767204	0.299704	0.432576	0.291562	0.888931	0.212731	0.855574	0.855033	0.982515	0.941959	-0.140162	0.482982	0.284455	2.66329	0.351334	1.9483	0.536277	0.43512	5.32658	1.63245	0.266727	5.28342	1742.38	0.0463153	49.2934	19079.2
Training	F038	0	47	78	5459315	1.21399	16	2.97326	94	63.2229	9.51795	64	21	73	6.83437	64.3349	-0.389232	2.34289e+06	0.522574	141.846	9.86823	1.92613	-0.0397923	0.76342	0.452946	0.256994	0.419415	1.04867	0.268769	0.795881	0.793645	0.973948	0.917235	-0.0709291	0.321861	0.390077	3.12889	0.29289	2.29129	0.486713	0.283902	6.25777	1.7906	0.304091	5.16094	69.5095	0.0526986	27.6576	689.274
Training	F039	0	30	56	7279226	1.17467	13	3.37936	75	43.8184	8.16599	45	1	74	5.73712	45.0293	-0.625577	3.08239e+06	0.497438	107.589	5.55751	1.51014	-0.0226399	0.746193	0.395522	0.306177	0.390324	0.971823	0.238789	0.805704	0.805358	0.976826	0.922108	-0.0829133	0.383316	0.385775	2.3387	0.269176	2.16431	0.408164	0.359073	4.6774	1.75485	0.285429	5.38641	193.071	0.0537802	26.5518	1785.8
Training	F040	1	32	70	418018588	1.35414	19	2.88287	98	52.9704	11.755	55	-4	102	8.48657	54.9265	-0.524185	179394408	0.4624	211.059	13.9067	3.906	-0.728559	1.08238	0.34161	0.515034	0.323771	0.948256	0.234304	0.841076	0.839898	0.987005	0.946462	-0.17937	0.586887	0.308269	3.70414	0.304625	2.31881	0.502076	0.531669	7.40829	1.94453	0.355998	5.57104	6004.38	0.0433348	49.7398	64069.3
Training	F041	0	36	71	86706471	1.25582	17	2.95306	96	55.0954	10.4888	57	4	92	7.56892	56.6436	-0.433572	4.23371e+07	0.497902	173	7.90588	2.72619	-0.363521	0.881069	0.336358	0.443929	0.322262	0.938028	0.229714	0.841212	0.840278	0.980465	0.936017	-0.142574	0.510775	0.30999	2.78736	0.331419	2.19471	0.534337	0.446599	5.57473	1.82968	0.304357	5.42734	1173.03	0.0434071	46.9986	13455.3
Training	F042	0	37	72	108118565	1.22153	18	3.14706	95	56.5657	10.544	59	5	90	7.43639	58.1058	-0.659322	4.12898e+07	0.525552	176.601	8.15795	2.84867	-0.547829	0.840774	0.299889	0.467429	0.28675	0.890842	0.215159	0.858806	0.857939	0.982594	0.943087	-0.166448	0.533272	0.275339	2.83235	0.38211	2.06582	0.59118	0.493927	5.66469	1.7411	0.285166	5.29775	1499.19	0.046816	50.6806	16829.8
Training	F043	0	46	80	297176076	1.36942	15	4.13383	103	65.8322	10.2222	69	4	99	6.6486	67.1951	-1.08983	1.07164e+08	0.453798	181.304	10.3993	3.67519	-0.392529	1.00935	0.39162	0.432477	0.376645	0.98343	0.243717	0.814163	0.813175	0.985058	0.937582	-0.144662	0.513322	0.363644	3.20066	0.266248	2.35722	0.44384	0.489154	6.40131	1.93833	0.350243	5.65519	2963.51	0.0450266	36.4852	29867.6
Training	F044	0	39	72	143401744	1.12218	17	3.10698	90	58.3506	10.2333	61	6	84	7.14404	59.7425	-0.784065	4.38114e+07	0.564984	164.369	8.41326	2.30504	-0.468647	0.724311	0.230472	0.511502	0.227091	0.778023	0.177511	0.887018	0.886792	0.986502	0.954694	-0.212636	0.577664	0.224133	2.87914	0.451889	1.81892	0.65413	0.561815	5.75828	1.57864	0.238696	4.95799	2526.55	0.0628838	48.4287	22699.9
Training	F045	0	39	75	67519853	1.26174	16	3.3124	95	59.8024	10.7355	63	9	86	7.38969	61.3417	-0.840623	2.68904e+07	0.522686	186.478	8.89168	3.03291	-0.404408	0.826315	0.323609	0.428998	0.310936	0.92175	0.224359	0.846642	0.845799	0.981188	0.938235	-0.144584	0.501599	0.299872	2.96062	0.375006	2.11301	0.588614	0.472029	5.92123	1.76446	0.287481	5.32041	772.87	0.0430712	49.2296	9379.08
Training	F046	0	44	87	231012249	1.57057	22	3.23564	117	67.8276	13.3893	71	-9	126	9.456	69.8648	-0.728285	3.40121e+07	0.374963	280.512	19.1819	7.38158	-1.23509	1.54482	0.359713	0.614041	0.344439	0.954099	0.235105	0.830319	0.829308	0.99034	0.951067	-0.241274	0.685114	0.331142	4.34553	0.222303	2.56329	0.325091	0.623302	8.69106	2.17616	0.476134	5.83812	2089.06	0.0441401	38.9874	17746.2
Training	F047	0	39	73	34456672	1.28265	17	3.17705	99	57.1926	10.4964	59	1	98	7.30042	58.7204	-0.468687	9.46381e+06	0.501803	177.083	8.46407	3.01098	-0.341779	0.868252	0.369809	0.393969	0.346935	0.973732	0.243976	0.83034	0.82882	0.978651	0.931375	-0.125082	0.453434	0.326965	2.88762	0.337338	2.23386	0.548496	0.398908	5.77524	1.82779	0.309515	5.43957	408.563	0.0408849	48.3587	5014.51
Training	F048	1	33	58	580907381	1.13133	12	3.30883	87	46.4218	7.78038	47	-3	90	5.45207	47.4619	-0.461233	1.07254e+08	0.488503	97.6492	11.7628	1.45048	0.0105075	0.836474	0.270824	0.508513	0.269042	0.828189	0.193564	0.865776	0.865657	0.989598	0.955202	-0.207018	0.572613	0.267482	3.40899	0.305442	1.97038	0.423894	0.528223	6.81798	1.69336	0.276824	5.49063	13525.6	0.0524496	38.9725	125975
Training	F049	1	40	82	1675254109	1.55964	20	3.44773	116	63.5367	12.8956	67	-15	131	8.92783	65.6066	-0.814965	3.31042e+08	0.394095	267.307	17.1561	9.68991	-1.30426	1.67952	0.31349	0.684117	0.308196	0.899854	0.215721	0.846783	0.846432	0.991549	0.956067	-0.303228	0.766803	0.303575	4.10054	0.236978	2.56456	0.414013	0.734256	8.20107	2.23606	0.498253	5.8781	19545.8	0.0502188	33.1573	153387
Training	F050	0	44	84	663960889	1.51086	18	1039.54	1500	66.7263	12.1418	69	-16	1516	8.05147	69.5881	18.1971	1.44377e+08	0.407811	390.106	18.2246	757.436	8.9226	1.57933	0.394763	0.587307	0.359849	0.96472	0.262653	0.822142	0.821544	0.999898	0.994295	-0.221077	0.674567	0.35074	4.23416	0.229565	2.55026	0.380321	0.694254	8.46833	2.16218	0.493524	5.87367	6503.28	0.0474308	35.1318	55915.4
Training	F051	0	35	72	204311255	1.24127	18	3.15521	97	56.7439	11.1619	60	3	94	7.85162	58.4534	-0.805146	9.66681e+07	0.526277	196.937	8.18336	3.5536	-0.794533	0.89293	0.300354	0.489993	0.285804	0.89456	0.216724	0.859518	0.858553	0.98259	0.943324	-0.177353	0.556805	0.273123	2.83453	0.392381	2.07396	0.603581	0.534553	5.66906	1.74741	0.298321	5.24428	2859.42	0.0478195	52.8626	31469.3
Training	F052	0	35	74	29952375	1.39172	21	2.77458	93	56.958	12.0285	59	2	91	8.85899	58.8583	-0.543084	1.46252e+07	0.459498	220.089	8.40714	4.17364	-0.486352	1.08838	0.383118	0.476025	0.365927	0.98836	0.246066	0.819891	0.818756	0.97777	0.927386	-0.151521	0.55311	0.350987	2.86883	0.286113	2.42817	0.493467	0.492138	5.73766	2.01376	0.367874	5.5778	361.656	0.0418293	42.1492	3972.82
Training	F053	0	40	72	110729859	1.09083	17	3.0247	97	57.9112	9.78267	60	10	87	7.06808	59.1777	-0.653889	2.5562e+07	0.570122	148.294	8.35596	1.95628	-0.395023	0.672754	0.232315	0.478298	0.228242	0.778878	0.178155	0.886558	0.886286	0.986406	0.954487	-0.192849	0.53699	0.224678	2.87147	0.457217	1.78036	0.657379	0.512683	5.74295	1.53521	0.226267	4.97787	1962.19	0.0620572	50.3755	18026.7
Training	F054	1	38	73	258521907	1.20414	19	2.8917	100	57.7017	10.8288	61	-4	104	7.7623	59.2344	-0.671474	4.77312e+07	0.528939	179.223	15.073	2.92185	-0.504898	0.856708	0.243285	0.549808	0.237647	0.794004	0.183489	0.882111	0.88174	0.993448	0.966151	-0.244177	0.620775	0.232762	3.8625	0.410867	1.95059	0.616573	0.599058	7.72501	1.69171	0.274998	5.18037	4422.05	0.060017	47.9139	38972.2
Training	F055	1	38	70	42094763	1.17079	17	2.90483	92	55.3246	10.04	57	8	84	7.18678	56.7015	-0.480256	2.05541e+07	0.522766	154.247	7.84648	2.06628	-0.422767	0.790826	0.30802	0.43634	0.29799	0.902002	0.217311	0.852673	0.852008	0.982059	0.940736	-0.143115	0.50306	0.289248	2.77947	0.357786	2.06203	0.559469	0.455934	5.55895	1.72975	0.274711	5.41587	563.886	0.0430677	49.0433	6844.57
Training	F056	0	28	70	88071527	1.4946	25	2.28274	97	50.5789	13.6621	53	1	96	10.5331	53.0918	-0.236831	3.2456e+07	0.407608	260.517	7.01558	5.39938	-0.598252	1.44543	0.36577	0.594656	0.342576	0.976845	0.245037	0.832569	0.831031	0.978896	0.932257	-0.233899	0.69015	0.322363	2.59713	0.244145	2.57568	0.410962	0.630675	5.19426	2.16958	0.4528	5.82352	1322.65	0.0423315	47.7271	12735.7
Training	F057	1	31	71	829996558	1.49585	21	2.93489	110	51.7785	12.5218	53	-17	127	8.90948	54.0831	-0.318798	193622351	0.411697	243.97	13.571	6.49092	-0.532351	1.46164	0.295593	0.661711	0.291224	0.877906	0.208617	0.855116	0.854825	0.992029	0.958475	-0.28726	0.742617	0.287403	3.64402	0.259258	2.47437	0.427129	0.665576	7.28805	2.16559	0.439309	5.77939	13758.2	0.0484851	37.99	116824
Training	F058	0	34	72	187277236	1.32028	21	2.72668	92	55.8075	11.9376	59	3	89	8.84795	57.6715	-0.626457	7.98357e+07	0.483943	211.524	8.00618	3.83825	-0.718282	1.04108	0.266223	0.588123	0.262255	0.837299	0.195811	0.869533	0.869269	0.98441	0.947681	-0.252941	0.668165	0.258791	2.79495	0.356998	2.13489	0.563006	0.63588	5.58991	1.85757	0.326826	5.30866	2904.26	0.051579	46.3393	27249.4
Training	F059	0	51	85	543656172	1.41054	16	4.15755	126	70.0821	10.6214	72	1	125	6.97958	71.4593	-0.855766	8.00428e+07	0.4211	194.934	11.6559	4.57638	-0.683263	1.16597	0.355526	0.527394	0.348155	0.943349	0.229788	0.827149	0.82666	0.990421	0.950395	-0.19217	0.609024	0.341728	3.38421	0.240102	2.39234	0.332628	0.583431	6.76841	2.01808	0.380373	5.67677	5364.27	0.0503853	30.4351	44832.4
Training	F060	0	51	85	128200689	1.39508	16	4.60344	111	68.9936	10.6521	71	3	108	7.00298	70.4394	-1.00645	4.8959e+07	0.430664	201.592	11.3017	4.71095	-0.694533	1.12164	0.391557	0.477752	0.373495	0.991318	0.247201	0.81621	0.815059	0.985091	0.938177	-0.157569	0.554126	0.358188	3.33449	0.23988	2.41487	0.360815	0.529009	6.66898	1.99505	0.3783	5.8082	1147.17	0.0443985	38.0896	11127.5
Training	F061	0	34	67	58299065	1.17031	18	2.79753	87	52.506	10.3219	55	9	78	7.49344	54.0214	-0.541516	1.07638e+07	0.50407	161.426	7.43717	2.0992	-0.612993	0.821991	0.248356	0.528767	0.242561	0.803473	0.186336	0.879686	0.879299	0.985493	0.951681	-0.21925	0.583905	0.23749	2.70058	0.381706	1.90211	0.570886	0.542201	5.40115	1.63878	0.267587	5.11172	1210.58	0.0605988	49.2772	10069.8
Training	F062	0	34	67	17788996	1.14914	19	2.49625	90	52.0438	10.3092	54	10	80	7.84478	53.5217	-0.366082	3.84384e+06	0.496495	156.015	7.39363	1.60914	-0.447805	0.782429	0.236676	0.527442	0.233228	0.784241	0.179817	0.883961	0.883731	0.986139	0.953469	-0.221446	0.584278	0.230211	2.69368	0.378393	1.85504	0.559903	0.538649	5.38736	1.60777	0.254776	5.21652	348.796	0.0561669	51.4544	3083.23
Training	F063	0	30	70	159062409	1.38513	23	2.38927	94	52.471	12.7198	55	2	92	9.69804	54.6179	-0.426342	4.74042e+07	0.44674	229.907	7.4107	4.16814	-0.697485	1.16546	0.326309	0.556932	0.310681	0.9178	0.224343	0.847263	0.846222	0.981081	0.938385	-0.221007	0.632588	0.297014	2.68325	0.298728	2.32953	0.489327	0.57783	5.36651	1.97644	0.372942	5.5953	2308.79	0.0432998	47.0285	23820.6
Training	F064	0	39	69	227881515	0.893637	14	4.22066	197	57.4425	9.15276	61	7	190	6.07515	58.6421	-1.0683	4.20741e+07	0.648288	139.253	8.20465	1.8461	-0.693436	0.545725	0.122837	0.618075	0.121701	0.531367	0.10717	0.939331	0.939262	0.998112	0.98649	-0.330497	0.611642	0.120776	2.84577	0.612487	1.26193	0.772128	0.645848	5.69153	1.13633	0.16714	3.89402	14163.5	0.213737	44.726	42959.4
Training	F065	0	42	77	487206176	1.30928	17	3.35859	99	62.5827	10.6509	66	2	97	7.44456	64.0064	-0.919417	1.05275e+08	0.491898	180.227	9.40211	3.72986	-0.384534	0.989615	0.293467	0.536012	0.289281	0.866771	0.20547	0.856057	0.855778	0.982811	0.942283	-0.231403	0.63413	0.285622	3.03768	0.341704	2.16058	0.551053	0.631941	6.07536	1.85455	0.32077	5.46743	5721.32	0.0481094	41.3575	58498
Training	F066	0	45	72	43929694	0.939763	12	4.0453	94	59.846	8.15234	62	12	82	5.3511	60.8043	-0.857947	1.67765e+07	0.653237	115.621	8.727	1.35392	-0.250581	0.474986	0.231971	0.334729	0.225233	0.782435	0.179918	0.888497	0.888057	0.986476	0.955177	-0.112571	0.378862	0.21943	2.9438	0.532433	1.58168	0.719294	0.371274	5.88759	1.33343	0.176739	4.85728	657.201	0.0553106	53.9062	7761.77
Training	F067	1	43	78	446769595	1.35106	17	3.4592	109	61.9865	10.8093	64	1	108	7.30658	63.533	-0.636083	1.70618e+08	0.480367	194.117	9.4562	3.86883	-0.345476	1.00622	0.368985	0.456521	0.351575	0.971286	0.240999	0.827104	0.825954	0.985948	0.941818	-0.151626	0.531483	0.336439	3.04897	0.303116	2.34083	0.51168	0.48436	6.09794	1.93868	0.343801	5.5884	4782.9	0.0432122	43.0519	53168.9
Training	F068	0	34	71	185775174	1.21341	20	2.52053	94	55.6479	11.6125	59	10	84	8.84122	57.3756	-0.596344	3.42999e+07	0.511457	195.275	7.94913	2.97527	-0.588895	0.923519	0.189896	0.652193	0.187994	0.692188	0.152288	0.90632	0.906193	0.988863	0.962465	-0.337769	0.710611	0.186329	2.78655	0.422389	1.8511	0.616982	0.688952	5.5731	1.65524	0.278354	4.94998	5528.31	0.0979623	47.0273	28863
Training	F069	0	42	76	106230904	1.27671	17	3.25368	109	60.0056	10.4138	61	2	107	7.39151	61.4374	-0.437654	1.99902e+07	0.508133	173.875	9.01202	3.3668	-0.218773	0.927972	0.294652	0.513753	0.289279	0.877554	0.208726	0.856255	0.855898	0.98871	0.951915	-0.191029	0.587505	0.284585	2.97543	0.355482	2.15626	0.569788	0.523039	5.95086	1.84673	0.305656	5.42739	1280.98	0.0455153	43.3196	14300.9
Training	F070	1	40	77	361899745	1.3762	19	3.40021	104	60.49	11.3258	63	-1	105	7.91437	62.1798	-0.672051	5.32827e+07	0.474743	207.289	16.1013	4.83795	-0.488236	1.11621	0.306005	0.564121	0.29933	0.890768	0.213173	0.851446	0.851002	0.991757	0.957358	-0.224329	0.643705	0.293498	3.98724	0.321526	2.28881	0.534516	0.598016	7.97448	1.96496	0.355554	5.54881	4368.35	0.0466689	40.0523	44437.4
Training	F071	0	35	74	17845401	1.38248	20	3.13208	96	57.4607	11.94	60	-2	98	8.44592	59.3865	-0.709611	8.71357e+06	0.476066	225.03	15.3568	4.37439	-0.67015	1.01641	0.366404	0.462455	0.343385	0.979742	0.246036	0.832084	0.83061	0.986099	0.943313	-0.148678	0.534204	0.323814	3.89784	0.329907	2.31716	0.545608	0.492592	7.79569	1.91547	0.345704	5.46016	206.657	0.0408414	50.3424	2408.9
Training	F072	1	37	86	687770595	1.72619	31	2.23128	119	62.7417	16.106	65	-14	133	12.5183	65.5434	-0.198928	127296695	0.32484	359.409	17.2931	11.0377	-0.886353	2.25471	0.354138	0.727334	0.342253	0.951585	0.233265	0.83085	0.830062	0.990477	0.951319	-0.317963	0.803755	0.331894	4.10085	0.174727	2.84525	0.255189	0.738254	8.2017	2.46421	0.652213	6.10737	7562.99	0.0472397	34.4586	52006.2
Training	F073	0	47	82	336745679	1.37781	18	3.03919	104	66.6418	10.7398	69	11	93	7.78042	67.9648	-0.690285	8.58588e+07	0.428124	178.095	10.8532	3.64043	-0.300185	1.16739	0.287219	0.602916	0.283017	0.868191	0.205437	0.859192	0.858912	0.988987	0.952931	-0.250212	0.682228	0.27934	3.26079	0.27123	2.26938	0.431132	0.609361	6.52158	1.96991	0.363652	5.66752	3575.58	0.0490471	38.6218	31210.6
Training	F074	1	48	76	1464371460	1.16846	12	5.37674	98	65.0694	8.77185	68	6	92	5.16287	66.1851	-1.50737	4.47388e+08	0.560012	146.441	9.6832	3.19791	-0.363968	0.774908	0.278482	0.4637	0.274897	0.851883	0.200456	0.863147	0.86291	0.983682	0.94514	-0.19876	0.571309	0.271777	3.09173	0.405567	1.93615	0.610595	0.646866	6.18346	1.64695	0.263347	5.17383	17621.1	0.0527111	43.1954	187210
Training	F075	1	27	45	18160655	0.457831	10	2.71035	64	36.1981	5.81719	36	12	52	4.2797	36.8953	-0.0442235	4.39939e+06	0.856854	50.9632	3.90869	0.352274	-0.0671309	0.179651	0.121276	0.194259	0.120696	0.531319	0.106425	0.939749	0.93971	0.987899	0.969855	-0.0602175	0.204679	0.120189	1.97335	0.75082	0.88607	0.863999	0.195902	3.94669	0.762074	0.0752318	4.3071	1085.2	0.0813431	44.8645	11431.3
Training	F076	0	44	79	760752500	1.36852	19	3.15605	114	63.0873	10.9702	65	0	114	7.72217	64.5811	-0.450878	1.40659e+08	0.463329	190.721	9.69837	3.95996	-0.253733	1.07975	0.361901	0.49345	0.349052	0.957557	0.235332	0.827609	0.826759	0.986184	0.94213	-0.172367	0.574778	0.337867	3.08519	0.281116	2.38834	0.482485	0.519059	6.17038	1.99747	0.360413	5.68723	8088.37	0.0443434	39.3031	84512.6
Training	F077	1	41	74	371042173	1.18537	15	3.84017	98	60.1146	10.0297	63	-2	100	6.63783	61.5191	-0.979738	1.10579e+08	0.559279	170.84	15.6918	3.12326	-0.546458	0.790961	0.26943	0.483447	0.261975	0.841743	0.198218	0.870252	0.869758	0.989697	0.956515	-0.195954	0.563399	0.255479	3.94475	0.427165	1.94351	0.635625	0.565876	7.88949	1.658	0.265098	5.08105	5357.72	0.0546483	48.8668	54831.7
Training	F078	0	45	75	31540045	1.1211	14	4.23866	101	61.5701	9.09023	63	3	98	6.1237	62.7149	-0.847982	1.33556e+07	0.58513	142.281	9.12308	2.25338	-0.271296	0.666357	0.31271	0.356092	0.300056	0.910306	0.22081	0.85206	0.851238	0.988076	0.950291	-0.11073	0.427963	0.28918	3.00572	0.419459	1.95632	0.628265	0.41549	6.01145	1.61751	0.244767	5.29423	338.908	0.0422632	50.1168	4692.16
Training	F079	1	40	72	102327671	1.08981	17	3.09898	93	58.6345	9.98136	62	9	84	6.97728	59.9456	-0.796093	2.82461e+07	0.574839	155.47	8.48052	1.97376	-0.406851	0.657355	0.214556	0.497772	0.212514	0.746623	0.167875	0.894083	0.893947	0.987415	0.957565	-0.213015	0.559493	0.210727	2.89295	0.479502	1.71886	0.676518	0.55135	5.7859	1.49714	0.217978	4.85549	1930.7	0.067801	50.4451	16369.1
Training	F080	0	37	72	89238629	1.27776	19	2.9433	94	56.4584	11.0102	59	5	89	7.80883	58.0904	-0.578326	2.83245e+07	0.499742	186.946	8.16313	3.08919	-0.45658	0.918138	0.325588	0.47111	0.312832	0.918409	0.223392	0.845708	0.84486	0.981074	0.937859	-0.167718	0.541772	0.301694	2.83099	0.343284	2.18707	0.551508	0.488011	5.66198	1.83877	0.310931	5.3914	1154.13	0.0436427	46.4445	13215.7
Training	F081	0	39	81	158035545	1.56552	22	3.15674	110	62.3342	13.0797	65	-12	122	9.31194	64.4415	-0.643734	2.41435e+07	0.39234	267.156	17.0816	6.89406	-0.782157	1.45528	0.369068	0.58926	0.358067	0.962982	0.236558	0.822799	0.822067	0.99007	0.949044	-0.22471	0.675139	0.348447	4.09985	0.229895	2.59154	0.408357	0.622853	8.1997	2.19759	0.456086	5.83481	1771.63	0.0465533	34.5417	14930.9
Training	F082	0	42	85	236904878	1.57705	23	2.6644	120	65.0501	13.4228	67	6	114	9.89577	67.0837	-0.420439	3.48796e+07	0.370118	268.707	10.6451	6.65419	-0.747721	1.57977	0.350445	0.632437	0.341154	0.941186	0.229455	0.830966	0.830352	0.986596	0.943362	-0.255418	0.714428	0.333076	3.215	0.211045	2.60997	0.340647	0.649445	6.43	2.23704	0.482555	5.90716	2478.24	0.0470763	33.8401	19484.1
Training	F083	0	43	73	44743939	1.15524	16	3.21382	98	58.8343	9.34191	59	8	90	6.54254	60.019	-0.183307	6.58767e+06	0.548606	140.805	8.72463	2.37308	-0.0892884	0.769297	0.265542	0.48167	0.261113	0.834996	0.195311	0.870182	0.869886	0.984458	0.947925	-0.181787	0.54969	0.257238	2.93225	0.402792	1.96659	0.612772	0.485424	5.86449	1.68753	0.25871	5.38194	562.502	0.0452864	47.9401	6814.23
Training	F084	1	37	82	787749711	1.63391	25	2.74715	120	61.292	14.059	64	-11	131	10.4126	63.6647	-0.413569	1.45801e+08	0.365822	296.482	16.6936	8.63109	-0.794792	1.74801	0.355123	0.659429	0.34519	0.950723	0.232505	0.829057	0.828398	0.990443	0.950864	-0.271266	0.745889	0.336527	4.0428	0.207513	2.71016	0.37444	0.681827	8.0856	2.33048	0.525784	5.99532	9198.03	0.0473264	34.5723	71098.6
Training	F085	1	37	73	361091796	1.22652	17	57.2502	695	57.9792	10.9088	61	2	693	7.39512	59.6967	0.597938	1.31161e+08	0.540834	202.107	8.36121	13.04	-0.563044	0.946876	0.257589	0.565726	0.246749	0.818789	0.194945	0.877899	0.877453	0.999673	0.991503	-0.241084	0.635231	0.240529	2.86154	0.417074	1.99601	0.626529	0.655739	5.72308	1.73006	0.301116	5.18306	5903.02	0.0582583	49.1413	54800
Training	F086	0	40	69	16971728	1.09534	15	3.04474	92	55.0708	8.97683	56	14	78	6.35639	56.2285	-0.278003	5.33273e+06	0.542831	128.856	8.01613	1.46689	-0.288256	0.637535	0.28498	0.374063	0.279434	0.864717	0.204768	0.861207	0.860837	0.983334	0.944298	-0.120037	0.428145	0.274582	2.81554	0.404868	1.87043	0.605209	0.378857	5.63108	1.56928	0.230629	5.18849	234.726	0.0437269	52.5773	2913.91
Training	F087	0	38	83	48785291	1.64468	25	2.79396	105	63.8736	14.4274	68	3	102	10.4895	66.2506	-0.678302	7.21621e+06	0.350764	309.304	10.6292	8.58199	-1.28492	1.72935	0.367971	0.644629	0.35574	0.964172	0.237338	0.824169	0.823353	0.985945	0.941001	-0.254713	0.720885	0.345038	3.2074	0.201186	2.66349	0.309252	0.654544	6.41481	2.27294	0.52433	5.86505	502.348	0.0451955	36.2373	3898.74
Training	F088	1	43	86	1397684264	1.61849	25	10.3292	621	66.1659	14.1389	69	-21	642	10.4511	68.402	-0.119459	2.90826e+08	0.361946	300.901	18.2658	11.4914	-0.989243	1.78848	0.360807	0.661767	0.349955	0.955505	0.235285	0.826653	0.82604	0.999467	0.987053	-0.266801	0.742092	0.341681	4.23183	0.198111	2.69865	0.295663	0.75045	8.46366	2.31698	0.537322	5.92521	14627.5	0.0489664	32.55	108122
Training	F089	0	37	79	154975465	1.55726	22	2.9522	112	60.2681	13.1196	62	-4	116	9.42728	62.4314	-0.505158	2.68072e+07	0.399827	265.428	16.2778	6.56342	-0.613841	1.43728	0.392504	0.566765	0.374008	0.995748	0.248643	0.816072	0.814846	0.989467	0.9469	-0.202955	0.652588	0.35789	4.00197	0.231441	2.64282	0.42272	0.590249	8.00394	2.21399	0.457447	5.8151	1811.56	0.0455612	35.9874	15897.5
Training	F090	0	32	70	21804170	1.2771	23	2.08788	88	52.1566	12.2164	54	10	78	9.80577	54.0703	-0.217738	4.5544e+06	0.460879	203.283	7.36883	2.42152	-0.327561	0.969085	0.284982	0.540238	0.27491	0.857148	0.204128	0.864224	0.863552	0.983414	0.945354	-0.227356	0.615383	0.266098	2.68261	0.318463	2.1338	0.490968	0.564722	5.36522	1.82528	0.313517	5.44019	335.276	0.0449552	44.873	3437.23
Training	F091	0	40	81	36206580	1.49755	22	2.66158	108	62.2803	12.7217	64	16	92	9.30181	64.1982	-0.390217	9.77262e+06	0.408174	242.58	9.92669	5.16989	-0.222984	1.33677	0.314699	0.615403	0.304185	0.907918	0.219532	0.849641	0.848959	0.987982	0.949551	-0.254104	0.700331	0.295164	3.10962	0.262158	2.43967	0.451211	0.623008	6.21924	2.10295	0.412868	5.7361	375.819	0.0427796	44.8525	3585.81
Training	F092	0	33	70	28481802	1.22775	18	3.03265	85	53.6382	11.1616	56	10	75	7.91312	55.4418	-0.735419	6.20617e+06	0.513092	196.735	7.68047	3.39671	-0.900695	0.901245	0.251011	0.555639	0.242376	0.813122	0.190035	0.880251	0.879676	0.985387	0.951813	-0.22866	0.606207	0.23482	2.74173	0.41019	1.9319	0.611944	0.563914	5.48346	1.66914	0.288064	5.21679	502.066	0.0541837	52.6462	4754.31
Training	F093	0	41	71	165173475	1.06528	13	3.74112	99	57.7053	9.12932	60	0	99	6.06244	58.9249	-0.774493	7.56892e+07	0.595444	142.249	8.38453	2.06437	-0.487897	0.631441	0.259306	0.410555	0.249557	0.832678	0.196007	0.876845	0.876197	0.984919	0.950413	-0.137906	0.463791	0.241039	2.87943	0.468401	1.79086	0.668836	0.446724	5.75887	1.5098	0.222687	4.95115	2712.11	0.0570119	54.1682	28325.9
Training	F094	0	35	77	137262888	1.54384	21	3.67064	220	56.8461	12.9194	57	1	219	8.95009	59.1555	-0.06736	3.59431e+07	0.407439	267.888	8.5059	7.72258	-0.178518	1.51349	0.299038	0.66685	0.283396	0.886056	0.215267	0.860807	0.859847	0.996369	0.9718	-0.30607	0.756316	0.270538	2.86389	0.272342	2.48307	0.471765	0.690468	5.72778	2.15881	0.453131	5.86943	1881.96	0.0479785	48.6801	15981.8
Training	F095	0	40	75	140490059	1.26871	16	3.41939	98	59.6986	10.5764	62	5	93	7.20527	61.2226	-0.774067	4.18693e+07	0.51988	184.278	8.84256	3.65597	-0.541281	0.9053	0.319746	0.471824	0.307017	0.914614	0.222242	0.848606	0.847764	0.981418	0.93902	-0.171134	0.550334	0.295941	2.94883	0.36621	2.15451	0.580342	0.530525	5.89766	1.80866	0.306262	5.38814	1649.61	0.0440107	47.4333	19486.2
Training	F096	0	36	84	63186554	1.71217	26	2.97452	119	61.9964	15.0958	65	-16	135	10.9264	64.7459	-0.56458	9.34641e+06	0.345743	348.48	17.3204	10.2298	-1.24849	1.83835	0.407837	0.63148	0.387766	1.0088	0.252972	0.809448	0.808124	0.98906	0.944963	-0.238227	0.714609	0.370333	4.11836	0.188097	2.81879	0.328757	0.653686	8.23672	2.37406	0.561547	5.99112	700.62	0.0464818	33.9819	5211.39
Training	F097	0	34	80	52519637	1.66636	24	3.02954	106	60.6297	14.5232	65	-5	111	10.401	63.2285	-0.767364	7.76859e+06	0.361334	321.875	16.7395	9.69632	-1.23832	1.74449	0.390617	0.630742	0.372017	0.992183	0.247704	0.817084	0.815852	0.989519	0.947187	-0.241102	0.710596	0.355819	4.04973	0.207898	2.73131	0.378872	0.644439	8.09945	2.31103	0.533777	5.86336	589.087	0.0448418	36.761	4746.84
Training	F098	1	36	69	1801709087	1.17907	19	2.67276	95	54.1749	10.4785	56	2	93	7.65886	55.6696	-0.444853	3.32652e+08	0.509011	164.184	7.59772	2.53841	-0.56564	0.924546	0.200715	0.639051	0.199271	0.714235	0.158632	0.900605	0.900509	0.988219	0.960194	-0.318973	0.699038	0.198007	2.72329	0.39218	1.88389	0.578452	0.666961	5.44659	1.67755	0.281315	5.00732	50145.3	0.0862546	42.4254	295921
Training	F099	0	41	84	203598115	1.55944	22	2.94268	115	64.8787	13.0382	68	-1	116	9.50164	66.8681	-0.559359	4.18671e+07	0.379886	262.102	17.8948	6.39724	-0.761789	1.49586	0.364691	0.604418	0.354285	0.961387	0.235914	0.824586	0.823898	0.990186	0.949573	-0.231289	0.689859	0.345233	4.19656	0.214142	2.60334	0.358953	0.632261	8.39313	2.21447	0.465138	5.87771	2171.35	0.0476863	33.2285	17297.7
Training	F100	0	35	75	77800395	1.40004	22	2.76028	94	58.5376	12.2854	62	6	88	9.03784	60.4424	-0.696528	2.31863e+07	0.461037	226.635	8.72109	4.34017	-0.575652	1.0863	0.341146	0.51491	0.328218	0.937799	0.229328	0.838043	0.837184	0.980161	0.934787	-0.194332	0.602686	0.316927	2.92125	0.312867	2.32768	0.524118	0.567432	5.84251	1.9601	0.356861	5.5375	905.788	0.0425333	44.8569	9818.24
Training	F101	0	42	80	137230577	1.41305	18	3.30007	105	63.6473	11.1863	66	7	98	7.76019	65.2411	-0.752543	4.08979e+07	0.443659	205.427	9.96907	4.1643	-0.408024	1.09638	0.381719	0.475569	0.365478	0.971945	0.240604	0.819952	0.818885	0.98545	0.939473	-0.170157	0.558077	0.351422	3.12882	0.26887	2.40519	0.459004	0.519483	6.25765	1.9934	0.369525	5.7225	1390.35	0.0431235	40.1714	14304
Training	F102	0	39	77	229999812	1.45288	20	2.98659	124	58.7979	11.9427	60	-5	129	8.60012	60.647	-0.243533	6.71251e+07	0.432801	220.868	15.6837	5.23382	-0.257281	1.29035	0.33242	0.588212	0.324142	0.928694	0.22523	0.839304	0.838757	0.99105	0.953842	-0.224684	0.672136	0.316942	3.92983	0.267176	2.47469	0.469634	0.594302	7.85965	2.12031	0.405691	5.75456	2862.54	0.0457764	38.4824	27064.3
Training	F103	0	33	78	324190338	1.6104	25	2.78685	113	56.9454	13.9646	59	-15	128	10.2524	59.4853	-0.390938	6.56175e+07	0.384304	295.719	15.1946	8.39789	-0.689997	1.67268	0.367799	0.637248	0.354001	0.967829	0.238775	0.825292	0.824379	0.990116	0.949674	-0.251109	0.723047	0.341992	3.85587	0.221545	2.71194	0.407579	0.651924	7.71175	2.31411	0.510119	5.90231	4282.98	0.0467483	34.8323	35209.2
Training	F104	0	44	83	482864107	1.50519	20	3.23372	113	66.0152	12.1377	69	-6	119	8.48575	67.757	-0.69344	9.27471e+07	0.396051	233.006	18.1493	5.88487	-0.721594	1.41412	0.320344	0.627036	0.31639	0.905001	0.217295	0.842463	0.8422	0.991358	0.954872	-0.260392	0.711466	0.312936	4.22791	0.235656	2.47177	0.384213	0.658478	8.45583	2.1395	0.433615	5.83736	5051.03	0.0480246	34.3925	41655.1
Training	F105	0	20	53	163525319	1.29484	15	4.5841	168	36.5652	10.6528	36	-18	186	6.57606	39.3865	0.572397	4.51388e+07	0.533726	214.28	9.13451	8.27819	0.842782	1.23569	0.289073	0.620691	0.275194	0.87654	0.211364	0.864646	0.863777	0.995574	0.969575	-0.257693	0.688576	0.263613	2.98293	0.369793	2.251	0.587638	0.675195	5.96585	1.9312	0.381191	5.51181	5398.09	0.0512094	45.4613	56261.1
Training	F106	0	34	61	1787478	1.14631	16	3.00116	77	47.9864	8.81151	49	8	69	6.33325	49.2144	-0.316732	577413	0.478224	119.358	6.4837	1.25833	-0.160129	0.81153	0.300523	0.458009	0.297623	0.878289	0.209103	0.851672	0.851479	0.982373	0.940572	-0.162221	0.528663	0.295085	2.52098	0.289426	2.02236	0.386362	0.470472	5.04196	1.71493	0.278013	5.51288	33.5637	0.0454792	37.904	352.93
Training	F107	0	29	65	3073490	1.33929	21	2.38208	85	46.9306	11.5547	47	10	75	8.73002	48.9444	-0.0694618	1.09226e+06	0.43971	193.065	6.42906	2.80511	-0.250403	1.09609	0.362963	0.503082	0.346868	0.964053	0.238451	0.829204	0.828175	0.978945	0.931158	-0.178289	0.593595	0.333208	2.49899	0.249802	2.3846	0.361898	0.520254	4.99798	1.9924	0.364764	5.56089	55.7607	0.0434612	40.147	564.147
Training	F108	1	38	80	533198058	1.57967	23	2.74149	104	61.8699	13.4795	66	-2	106	9.91495	63.9848	-0.671301	1.83059e+08	0.378609	266.17	16.9323	7.09547	-0.781286	1.57409	0.357957	0.626034	0.347802	0.956821	0.234433	0.827788	0.827115	0.990367	0.950495	-0.246316	0.711933	0.338954	4.07763	0.216592	2.6232	0.386071	0.647413	8.15526	2.24327	0.483013	5.96613	5899.19	0.0452958	37.1484	49308.9
Training	F109	1	37	82	492336608	1.62983	24	2.85345	111	62.9547	14.0752	67	-4	115	10.3397	65.2557	-0.717911	1.35902e+08	0.360153	295.01	17.3849	8.76094	-1.16922	1.74123	0.363315	0.650413	0.350465	0.96285	0.237014	0.826896	0.826053	0.990234	0.950162	-0.261639	0.731435	0.33935	4.12783	0.202902	2.67912	0.345925	0.669559	8.25566	2.29132	0.526137	6.02324	5240.38	0.0453249	37.0823	41640.1
Training	F110	1	41	85	1144195312	1.5967	21	3.60327	119	65.7236	13.276	69	-13	132	9.16393	67.893	-0.792298	1.69247e+08	0.379966	289.863	18.1657	8.88537	-1.26584	1.58156	0.383674	0.6028	0.367088	0.982815	0.244112	0.819203	0.818114	0.989699	0.947854	-0.2281	0.683714	0.352736	4.2267	0.213952	2.65281	0.351994	0.648196	8.45341	2.23678	0.491309	5.93638	11589.7	0.0466896	34.8459	94318.1
Training	F111	0	45	82	39847451	1.42103	18	3.20556	102	65.2809	11.3711	68	14	88	8.14356	66.8109	-0.675269	1.07553e+07	0.429951	202.098	10.5054	4.1051	-0.316698	1.1581	0.348082	0.534062	0.336637	0.945125	0.231181	0.833576	0.832826	0.986705	0.944165	-0.191775	0.611439	0.326743	3.20972	0.258168	2.39732	0.431912	0.5361	6.41944	2.02545	0.376545	5.73105	389.561	0.0436386	39.8898	3838.17
Training	F112	0	38	84	242987582	1.70149	24	3.2415	142	62.0929	14.4522	64	-19	161	10.1147	64.7276	-0.354516	4.44143e+07	0.362772	334.125	17.0573	10.0972	-0.702437	1.76212	0.490359	0.559734	0.444463	1.09438	0.287236	0.785311	0.782358	0.990302	0.945076	-0.181142	0.644089	0.405313	4.0912	0.18399	2.95339	0.347338	0.573561	8.18239	2.40162	0.56312	5.94987	2778.01	0.0478991	32.2082	21039.7
Training	F113	0	38	83	33224179	1.65893	23	3.47103	116	62.3909	14.0572	64	-15	131	9.77408	64.9081	-0.566726	4.91445e+06	0.376287	320.428	17.2663	9.1205	-0.911466	1.60726	0.525158	0.502913	0.465132	1.12387	0.301272	0.777214	0.773435	0.986067	0.934614	-0.150767	0.581381	0.414715	4.12245	0.191068	2.91161	0.353728	0.539008	8.24489	2.32275	0.533106	5.87818	371.21	0.047072	33.0073	2967.4
Training	F114	1	34	68	35259446	1.22505	20	2.4295	86	51.7638	10.8182	53	7	79	8.1247	53.387	-0.260237	6.86993e+06	0.47505	170.678	7.26691	2.21436	-0.382059	0.893251	0.292653	0.500903	0.284165	0.862646	0.205445	0.85933	0.858766	0.982935	0.94345	-0.199938	0.563168	0.276757	2.66753	0.325114	2.08273	0.498421	0.506684	5.33506	1.77094	0.296476	5.42475	568.328	0.0459403	44.7403	5876.85
Training	F115	0	31	75	9757786	1.57947	25	2.72093	97	54.356	13.9281	56	-5	102	10.132	56.9746	-0.384307	4.76454e+06	0.390465	291.533	14.9324	5.68662	-0.484436	1.35176	0.468759	0.473904	0.432263	1.07018	0.276431	0.789882	0.787518	0.982271	0.92882	-0.147282	0.559647	0.400985	3.83514	0.220193	2.70728	0.40502	0.481175	7.67027	2.19817	0.45513	5.69108	135.187	0.0449724	36.7896	1173.74
Training	F116	0	39	74	38065047	1.23469	16	3.33332	98	58.9716	10.654	62	5	93	7.35797	60.5046	-0.806049	1.13443e+07	0.531443	183.152	8.65808	3.05593	-0.47994	0.820633	0.318133	0.433975	0.303154	0.912498	0.222446	0.850913	0.849921	0.981552	0.939868	-0.151938	0.502301	0.29011	2.92095	0.384421	2.08672	0.596924	0.475736	5.8419	1.74099	0.284691	5.27898	456.097	0.0438639	49.3541	5525.94
Training	F117	0	48	83	1162012172	1.40102	17	3.91669	203	67.0428	10.9247	69	-2	205	7.26001	68.5325	-0.728891	134090237	0.437926	201.971	18.2675	5.16828	-0.51889	1.22977	0.28234	0.622854	0.28042	0.853828	0.201047	0.860108	0.859981	0.997206	0.974522	-0.270815	0.70364	0.278759	4.2462	0.278991	2.29361	0.448628	0.656008	8.49241	2.00512	0.378028	5.70289	12400.5	0.0501215	37.0247	108347
Training	F118	1	34	70	455370496	1.20188	18	2.95209	110	54.9043	11.1782	58	2	108	7.9629	56.6283	-0.745792	1.25698e+08	0.525922	192.281	7.80136	3.55857	-0.916833	0.933978	0.210481	0.626382	0.206818	0.739289	0.16613	0.897202	0.896957	0.991934	0.965618	-0.29352	0.677677	0.203614	2.76043	0.424921	1.88256	0.624041	0.655875	5.52086	1.66227	0.286115	5.00759	11455.9	0.0806735	47.6393	74682.5
Training	F119	1	35	71	330881130	1.22635	21	2.46862	100	55.3201	11.3937	58	7	93	8.68183	56.9784	-0.489531	6.44687e+07	0.498069	186.233	7.84393	2.7308	-0.506051	0.933804	0.215449	0.61934	0.213657	0.743954	0.16741	0.89347	0.893351	0.991728	0.964433	-0.300074	0.687932	0.212088	2.76831	0.387901	1.94	0.581797	0.657264	5.53661	1.71801	0.287313	5.16342	7059.65	0.0692679	46.1879	50762.2
Training	F120	1	45	83	460531955	1.4861	17	4.56191	286	67.8448	11.5505	72	7	279	7.62751	69.4808	-0.984956	2.24869e+08	0.395228	224.667	11.2018	6.05405	-1.10178	1.34499	0.396526	0.54033	0.384683	0.989064	0.244993	0.80959	0.808833	0.997269	0.970474	-0.192016	0.629563	0.374648	3.31122	0.213271	2.52414	0.303809	0.623892	6.62244	2.10501	0.435378	5.87061	4560.48	0.0478057	32.6736	37703.2
Training	F121	0	37	76	70416442	1.4121	21	3.11447	97	59.5272	12.1882	62	-6	103	8.80255	61.4169	-0.705926	2.06107e+07	0.459773	228.551	15.8143	5.01265	-0.562552	1.14651	0.356488	0.520885	0.341253	0.958897	0.236642	0.8319	0.830897	0.986412	0.943486	-0.182627	0.597273	0.328041	3.95171	0.296401	2.40384	0.508285	0.542023	7.90342	2.0198	0.375749	5.63747	798.699	0.0427844	41.5163	8583.04
Training	F122	0	35	74	134756982	1.42071	24	2.19746	97	55.6733	12.6979	57	4	93	10.0351	57.6269	-0.259028	3.52869e+07	0.42591	221.341	7.96064	4.25152	-0.188782	1.28741	0.285464	0.634849	0.283153	0.857397	0.20222	0.858808	0.858654	0.983249	0.943446	-0.287168	0.726785	0.281131	2.77661	0.27456	2.34604	0.448918	0.673028	5.55323	2.05236	0.393218	5.69862	1924.79	0.0474331	40.046	17283
Training	F123	1	35	71	561033842	1.31574	18	34.9297	580	54.8174	11.2992	57	-12	592	7.69305	56.7837	0.487286	1.53716e+08	0.495726	219.436	14.2912	11.8161	-0.766344	1.10579	0.290802	0.578094	0.277802	0.876012	0.211696	0.863025	0.862308	0.999536	0.989333	-0.22639	0.640559	0.268079	3.75327	0.353428	2.18864	0.561942	0.621588	7.50654	1.87784	0.349147	5.44524	8839.35	0.0508017	47.7539	86254.8
Training	F124	1	49	84	725241197	1.426	12	5.92024	218	71.0031	10.6065	75	0	218	5.96689	72.5618	-1.69138	2.01683e+08	0.423823	223.772	12.399	8.67654	-1.97188	1.35029	0.349841	0.581176	0.338442	0.950007	0.232698	0.832657	0.831918	0.995744	0.966259	-0.211583	0.636386	0.328665	3.48542	0.265553	2.32258	0.424499	0.670271	6.97083	1.95743	0.425032	5.63681	6189.45	0.0449351	39.58	58378.2
Training	F125	0	36	75	138255055	1.35033	21	2.60404	90	58.3145	11.9623	61	11	79	9.00759	60.0839	-0.635356	3.03783e+07	0.47238	209.493	8.6423	3.83663	-0.414628	1.04474	0.276439	0.573425	0.272974	0.84284	0.197968	0.86409	0.863859	0.9838	0.945521	-0.250471	0.657037	0.269943	2.90673	0.342796	2.17336	0.552187	0.619129	5.81346	1.88687	0.330295	5.44961	1851.43	0.0483439	43.9831	18090.7
Training	F126	0	31	73	65511654	1.36581	21	3.21499	92	55.9281	12.8842	60	-6	98	9.24017	58.174	-0.901643	1.17679e+07	0.4869	256.265	14.5915	6.34729	-1.28553	1.20896	0.289277	0.604684	0.270861	0.866028	0.210642	0.867639	0.866411	0.98902	0.955295	-0.263865	0.666802	0.254748	3.78954	0.371079	2.19127	0.584526	0.637563	7.57908	1.88338	0.374558	5.40076	960.98	0.0496425	47.7031	9425.41
Training	F127	0	40	82	188185959	1.58237	23	2.76315	102	63.99	13.475	69	6	96	9.95624	66.0188	-0.740157	4.63143e+07	0.365964	263.76	10.4058	6.89043	-0.914357	1.60397	0.352539	0.635209	0.344246	0.943748	0.230047	0.829256	0.828706	0.986507	0.942823	-0.256295	0.716489	0.337014	3.17674	0.207499	2.59684	0.338464	0.65398	6.35348	2.22552	0.489127	5.9332	2014.6	0.0466591	34.7704	15801.2
Training	F128	0	44	80	191769803	1.4298	15	4.62537	104	65.4791	10.9496	70	-1	105	6.84845	67.0824	-1.3062	6.02565e+07	0.44159	212.544	17.6895	5.22522	-0.746143	1.11145	0.405975	0.457891	0.387759	1.00825	0.252423	0.809125	0.807942	0.989104	0.94493	-0.1483	0.546011	0.372116	4.18479	0.25821	2.42921	0.436796	0.547922	8.36957	1.99475	0.379355	5.64586	1970.4	0.0462373	34.7826	18818.3
Training	F129	1	33	67	335204575	1.21516	18	2.84107	90	51.5529	10.4306	53	-1	91	7.50059	53.1526	-0.516213	1.09775e+08	0.487733	167.505	13.5209	2.56548	-0.668018	0.918455	0.270549	0.540096	0.265146	0.843737	0.198161	0.868327	0.867967	0.989637	0.955938	-0.210694	0.600888	0.260424	3.65491	0.342579	2.03799	0.526679	0.549258	7.30981	1.75244	0.297251	5.34109	6081.09	0.0512532	46.5863	57868.6
Training	F130	1	35	78	253115614	1.57217	24	2.57507	109	57.1552	13.487	58	-7	116	10.0966	59.4562	-0.315242	3.72664e+07	0.387398	268.316	15.3499	7.41656	-0.488578	1.61754	0.331291	0.65783	0.325099	0.917218	0.221491	0.838483	0.83807	0.991071	0.953668	-0.278699	0.742829	0.319681	3.87653	0.230169	2.61485	0.41292	0.66981	7.75305	2.26683	0.487208	5.91539	3325.93	0.0464503	35.4629	27738.5
Training	F131	0	42	76	26823241	1.28555	18	3.10181	103	60.246	10.531	61	13	90	7.63623	61.6693	-0.409877	3.96763e+06	0.503979	173.517	9.08529	3.20258	-0.208472	0.916907	0.319237	0.480606	0.311819	0.911222	0.219743	0.845327	0.844832	0.987781	0.948207	-0.166113	0.556787	0.305329	2.98923	0.341589	2.20179	0.555716	0.493885	5.97845	1.86363	0.309036	5.48967	298.983	0.0423909	43.6006	3554.56
Training	F132	0	42	78	168893933	1.44523	18	3.40095	90	64.6248	11.2978	70	14	76	7.90251	66.1286	-1.11787	5.56657e+07	0.421017	196.633	10.2327	4.53994	-0.387932	1.22811	0.315333	0.584241	0.311087	0.890082	0.212923	0.845164	0.844881	0.981526	0.937924	-0.242954	0.664854	0.307371	3.16279	0.264978	2.3567	0.445971	0.603568	6.32558	2.03044	0.38586	5.72965	1778.91	0.0460595	37.8236	16260.5
Training	F133	1	42	82	656724699	1.54904	24	2.64881	100	64.5846	13.1297	69	11	89	9.80436	66.465	-0.666504	122356762	0.37049	246.424	10.5576	6.7527	-0.80149	1.65586	0.277172	0.709571	0.272746	0.8462	0.199061	0.864363	0.864069	0.989375	0.954648	-0.337501	0.781791	0.268885	3.1956	0.233277	2.45472	0.361025	0.711772	6.39121	2.16554	0.483257	5.84121	7767.38	0.0522489	41.1285	55077.5
Training	F134	1	17	431	3879276976	3.23437	36	12.2375	2053	123.903	160.733	41	-1001	3054	42.7337	299.646	2.22168	6707065324	0.273572	74435.8	2190.26	996722	9900.8	287.818	188.117	0.211155	6.52693	3.38656	132.371	0.55332	0.522412	0.988978	0.956755	-0.201536	0.655385	0.241399	46.5331	0.108056	5.8879	0.269553	0.497047	93.0663	4.47007	118.984	6.73917	2954.03	0.0683724	48.0067	11819.7
Training	F135	0	45	79	88168909	1.42601	19	2.84967	94	65.1393	11.0383	69	16	78	8.29343	66.4809	-0.795843	2.6921e+07	0.413623	176.593	10.6233	3.91593	-0.316232	1.22391	0.346641	0.552264	0.338907	0.911315	0.220352	0.831835	0.83132	0.979746	0.932476	-0.225286	0.626616	0.33214	3.22523	0.243836	2.39055	0.393221	0.557246	6.45046	2.02654	0.392637	5.70018	929.937	0.0466157	37.4175	8251.36
Training	F136	0	34	78	219989829	1.56829	23	3.18502	112	58.3472	13.474	61	-13	125	9.61038	60.7514	-0.643084	4.06761e+07	0.40831	286.342	15.6301	7.78272	-1.01726	1.49285	0.405211	0.568436	0.381856	1.00798	0.253879	0.812946	0.811407	0.989144	0.945865	-0.207283	0.655637	0.36159	3.91887	0.241441	2.65989	0.441144	0.611248	7.83773	2.21494	0.474516	5.79212	2655.05	0.0445433	38.4228	24337.7
Training	F137	0	44	81	18402641	1.50512	20	3.04213	97	65.4863	12.03	70	18	79	8.78668	67.1106	-0.807134	4.4227e+06	0.392125	215.373	10.93	5.0074	-0.677109	1.32367	0.360117	0.567488	0.348789	0.945858	0.231589	0.827487	0.826738	0.979018	0.930619	-0.216486	0.643695	0.338935	3.26909	0.228939	2.4653	0.351322	0.573279	6.53818	2.08739	0.420947	5.69013	184.799	0.0452274	36.8414	1602.22
Training	F138	0	41	79	87220047	1.51484	18	3.79721	96	64.837	12.013	70	-1	97	8.05791	66.5861	-1.19196	2.30138e+07	0.401288	229.882	17.7747	6.02381	-0.831032	1.33371	0.374696	0.555584	0.363753	0.968148	0.238221	0.819932	0.819218	0.985678	0.939634	-0.20453	0.641375	0.354327	4.18736	0.231519	2.51263	0.392669	0.60068	8.37473	2.11777	0.427102	5.80046	923.059	0.0469225	33.7891	7894.13
Training	F139	1	39	76	363525647	1.36566	19	3.16896	90	62.3988	11.5511	67	11	79	8.19108	64.0092	-1.00686	194767674	0.46837	203.557	9.44014	4.00249	-0.310089	1.04338	0.311011	0.528499	0.300487	0.886578	0.213335	0.85151	0.850809	0.981891	0.940253	-0.221009	0.601961	0.291281	3.04232	0.324164	2.23232	0.532518	0.562508	6.08464	1.89717	0.338597	5.53828	4241.3	0.0478022	44.0979	41556.6
Training	F140	0	39	80	57292550	1.53227	21	2.92162	117	60.1915	12.7866	61	-5	122	9.18697	62.2604	-0.215114	1.68632e+07	0.404294	253.343	16.3021	5.48629	-0.270261	1.35308	0.459789	0.491179	0.426606	1.06835	0.275098	0.792167	0.790015	0.987712	0.939646	-0.14274	0.572335	0.398143	4.00974	0.211256	2.73569	0.393922	0.496045	8.01948	2.22108	0.453217	5.82523	677.225	0.0458204	34.7986	5975.46
Training	F141	1	30	78	706687111	1.69063	32	1.92289	238	55.7554	16.1439	58	1	237	13.3315	58.6986	-0.225533	332243291	0.338877	336.858	8.25771	9.43437	-0.277727	2.11587	0.373819	0.699216	0.360702	0.972771	0.240153	0.821822	0.82096	0.996307	0.967308	-0.312187	0.798837	0.34934	2.79673	0.180108	2.82837	0.284343	0.754302	5.59345	2.42624	0.622423	6.09613	9356.46	0.0456183	36.6352	69504.8
Training	F142	0	38	77	111014390	1.46341	22	2.74565	91	61.8742	12.5247	67	12	79	9.30249	63.6733	-0.865511	3.30218e+07	0.420559	225.864	9.57019	5.34974	-0.379546	1.31812	0.310258	0.614219	0.305894	0.884231	0.211114	0.847781	0.84749	0.981827	0.938967	-0.261096	0.694163	0.302074	3.05238	0.267357	2.4092	0.462586	0.625238	6.10476	2.0867	0.407095	5.73259	1276.46	0.0466167	36.9991	11515.8
Training	F143	0	39	73	47741591	1.16928	19	2.7785	86	58.5105	10.7424	61	14	72	8.11371	59.9425	-0.686265	2.00626e+07	0.541312	169.627	8.39455	2.45221	-0.34709	0.763325	0.274277	0.462987	0.270511	0.838237	0.196722	0.865372	0.865121	0.983933	0.946023	-0.180116	0.525997	0.267216	2.87601	0.404898	1.95508	0.611064	0.486835	5.75203	1.6715	0.2594	5.22793	610.11	0.0459178	46.1269	7192.41
Training	F144	1	32	67	218132904	1.18392	20	2.61769	152	51.7519	10.984	54	-1	153	8.26797	53.4279	-0.472062	4.95406e+07	0.492912	176.287	13.5917	2.45285	-0.696359	0.924925	0.203561	0.63447	0.201983	0.724377	0.161259	0.899269	0.899166	0.996871	0.977575	-0.304791	0.687818	0.20063	3.66205	0.384046	1.86682	0.563469	0.649548	7.3241	1.65781	0.282121	5.11115	5737.71	0.0750852	48.1837	37666.3
Training	F145	0	36	76	67749872	1.41982	22	2.83136	92	60.9755	12.5452	66	10	82	9.24647	62.8396	-0.918458	4.09474e+07	0.450379	230.811	9.20141	4.41316	-0.428341	1.09855	0.348292	0.511519	0.331931	0.952194	0.234878	0.836753	0.83567	0.979803	0.934158	-0.184037	0.591733	0.317692	3.00211	0.300895	2.36203	0.511598	0.543171	6.00422	1.98145	0.361711	5.56759	760.856	0.0443467	46.0107	7727.15
Training	F146	1	38	77	504813056	1.45254	19	3.37354	213	62.0406	12.2194	67	11	202	8.58837	63.858	-0.953482	1.62248e+08	0.439425	228.805	9.37918	6.9618	-0.648275	1.39532	0.241992	0.701114	0.23942	0.789466	0.18142	0.880713	0.880547	0.997051	0.976081	-0.349457	0.7736	0.23722	3.01499	0.314855	2.28046	0.521815	0.719582	6.02998	2.03146	0.409327	5.55858	8372.91	0.0676358	42.8179	54398.1
Training	F147	0	32	67	58675976	1.14457	23	2.05855	81	51.2875	11.7062	53	13	68	9.34959	53.0452	-0.380146	2.4095e+07	0.487365	183.384	7.06793	1.78781	-0.55873	0.873346	0.198907	0.622071	0.195016	0.701562	0.156501	0.90314	0.902881	0.988368	0.961126	-0.316768	0.667924	0.191611	2.62645	0.381706	1.78062	0.543739	0.631784	5.2529	1.57236	0.268063	4.92602	1875.64	0.089946	45.6808	10163
Training	F148	0	36	82	278275041	1.66019	26	2.61128	110	60.8758	14.517	64	-5	115	10.9456	63.3512	-0.457484	4.58884e+07	0.353708	307.511	16.6615	8.92281	-0.937631	1.8075	0.393973	0.639126	0.37769	0.991384	0.246581	0.813861	0.812783	0.989419	0.946335	-0.249075	0.725772	0.363517	4.03819	0.189069	2.78829	0.339034	0.664113	8.07637	2.36163	0.550368	6.02625	3324.84	0.0479518	32.4146	24525
Training	F149	1	41	82	1306583898	1.58319	21	3.23328	104	66.514	13.393	73	5	99	9.40264	68.5174	-1.03136	3.71469e+08	0.363915	270.533	11.2795	9.56619	-1.851	1.8146	0.314657	0.700815	0.306316	0.905705	0.218185	0.848222	0.847676	0.987966	0.949145	-0.308747	0.767095	0.299117	3.30206	0.223069	2.52643	0.345727	0.724449	6.60412	2.19455	0.532313	5.91024	13135.7	0.0471972	39.7403	101283
Training	F150	0	38	75	133761128	1.39476	22	2.72811	90	59.7746	12.2861	64	8	82	9.21451	61.5614	-0.738677	2.04103e+07	0.459053	216.803	8.85635	4.79381	-0.449736	1.17694	0.277048	0.613642	0.272301	0.844967	0.198902	0.864641	0.864324	0.983787	0.945698	-0.274599	0.696156	0.268147	2.93778	0.322043	2.25787	0.531679	0.649612	5.87555	1.96859	0.363497	5.59532	1772.92	0.0502316	43.5707	16202.3
Validation	1001	0	42	70	224012026	0.901702	15	9.60273	233	58.2437	8.94435	61	5	228	6.18187	59.3818	-0.337046	5.29822e+07	0.648731	133.865	8.30909	4.43036	-0.262545	0.556974	0.147424	0.574014	0.141276	0.590372	0.126854	0.930061	0.929901	0.998551	0.987198	-0.279495	0.584748	0.138446	2.86468	0.593249	1.34857	0.760062	0.64384	5.72936	1.20225	0.1761	4.1052	11001.7	0.173179	45.4553	41212.6
Validation	1002	0	49	78	132311567	1.24637	14	3.93722	98	66.273	9.17839	70	16	82	6.32509	67.2878	-1.10087	2.81114e+07	0.49872	135.536	10.3241	2.5069	-0.0456734	0.868131	0.322768	0.45444	0.318364	0.898252	0.215514	0.841552	0.841258	0.981091	0.936474	-0.165759	0.528679	0.31451	3.19176	0.31838	2.14221	0.511681	0.476593	6.38353	1.8071	0.297725	5.46035	1378.28	0.0471644	36.9962	14574.1
Validation	1003	1	38	68	184190954	0.990899	16	2.62502	84	54.1468	9.15683	55	12	72	6.97268	55.2797	-0.465204	3.91338e+07	0.551423	123.964	7.58225	1.23077	-0.530143	0.686957	0.163079	0.612269	0.162756	0.6365	0.135549	0.918676	0.918654	0.990413	0.96746	-0.30602	0.642941	0.162474	2.72963	0.461823	1.54064	0.641119	0.61899	5.45926	1.37624	0.212509	4.62447	7271.53	0.120639	44.4064	33237
Validation	1004	1	41	78	347308503	1.45811	20	2.94425	104	62.1976	12.0308	66	9	95	8.71256	63.9055	-0.747916	8.21437e+07	0.427922	215.377	9.61989	6.09813	-0.436504	1.38704	0.240214	0.702361	0.236834	0.791554	0.181879	0.882146	0.881921	0.990788	0.960608	-0.348013	0.777183	0.233876	3.05495	0.301276	2.28749	0.501669	0.708026	6.10989	2.03706	0.406814	5.65652	5310.58	0.0624458	43.8552	36391.8
Validation	1005	1	47	72	965218408	0.785521	13	4.60028	89	61.0598	8.07709	63	11	78	5.54748	61.9569	-1.1939	2.05074e+08	0.721322	110.353	8.69301	1.51993	-0.37987	0.421561	0.120404	0.546516	0.119932	0.527639	0.105576	0.940113	0.940081	0.992926	0.976029	-0.275152	0.549362	0.119519	2.93556	0.664803	1.18165	0.810862	0.6008	5.87113	1.05993	0.135491	3.71445	57159.7	0.227323	39.7171	181374
Validation	1006	1	43	72	231287891	0.948072	15	4.05517	85	60.2028	9.33304	63	9	76	6.32091	61.3746	-1.15979	4.91402e+07	0.650995	142.46	8.52993	2.09036	-0.510179	0.555502	0.162243	0.538576	0.159917	0.635922	0.135781	0.920429	0.920274	0.990497	0.968094	-0.248762	0.565	0.157882	2.90367	0.579713	1.44602	0.753235	0.576658	5.80735	1.27867	0.179436	4.2996	8530.87	0.138937	46.6446	39971.7
Validation	1007	1	39	73	298631592	1.14219	18	3.34365	94	59.2657	10.8713	63	11	83	7.672	60.7904	-0.995988	5.716e+07	0.570955	183.054	8.35383	4.097	-0.808623	0.889531	0.195227	0.636836	0.19295	0.70752	0.156452	0.903905	0.903753	0.988556	0.961486	-0.306631	0.682712	0.190957	2.86007	0.467612	1.8171	0.668073	0.668186	5.72015	1.61599	0.27119	4.86774	7951.53	0.0983978	44.1721	46138.8
Validation	1008	1	46	78	830589863	1.3478	16	3.60148	99	65.1188	10.3196	69	12	87	7.20071	66.3806	-1.05728	1.7647e+08	0.461147	165.929	10.1475	4.22293	-0.303391	1.13436	0.255507	0.62922	0.254928	0.813354	0.188413	0.872633	0.872594	0.98498	0.949034	-0.291369	0.713552	0.254421	3.15077	0.31494	2.177	0.512256	0.677948	6.30153	1.91929	0.347468	5.53995	10599	0.0562291	37.1627	86924.8
Validation	1009	1	38	71	149141062	1.0204	18	3.20009	88	57.7316	10.6004	61	6	82	7.6692	59.178	-0.936023	3.1687e+07	0.595529	169.094	8.09016	2.15866	-0.694745	0.660344	0.15381	0.612222	0.152049	0.61463	0.129722	0.924269	0.924151	0.990983	0.969649	-0.308971	0.635453	0.150509	2.82187	0.538015	1.49647	0.717712	0.636797	5.64374	1.33825	0.203539	4.31164	6609.23	0.155194	46.6967	25361.8
Validation	1010	1	52	82	305125124	1.32649	14	4.31627	122	69.3035	9.33305	72	12	110	6.19116	70.3913	-0.780191	6.48279e+07	0.451429	151.967	11.2204	3.34339	-0.239288	1.05041	0.310957	0.536835	0.295839	0.890949	0.216527	0.854536	0.853592	0.988169	0.951049	-0.227541	0.620875	0.283218	3.32196	0.28222	2.22821	0.431332	0.565135	6.64391	1.88596	0.340342	5.68595	3100.82	0.0503543	42.9175	27799
Validation	1011	0	42	72	86309899	0.943693	15	3.50577	84	60.3115	9.60541	64	14	70	6.79372	61.4902	-1.04206	1.83377e+07	0.642458	143.565	8.52242	1.62488	-0.390257	0.518781	0.169326	0.498034	0.168598	0.652657	0.140054	0.915822	0.915774	0.990053	0.966305	-0.219561	0.532257	0.167961	2.90426	0.568708	1.45119	0.744838	0.531424	5.80851	1.27953	0.172027	4.47259	2457.19	0.107644	48.8878	14665.4
Validation	1012	1	42	72	291637856	0.945602	14	3.85315	91	60.5779	9.38848	64	9	82	6.40005	61.7491	-1.14528	7.2341e+07	0.648762	143.277	8.58535	1.96937	-0.455403	0.557189	0.158261	0.547713	0.156896	0.626708	0.132847	0.921779	0.921688	0.990715	0.968666	-0.261591	0.579771	0.155702	2.91293	0.57682	1.44784	0.751013	0.598362	5.82587	1.28564	0.178862	4.46042	9353.69	0.122293	47.3354	49621.2
Validation	1013	0	36	72	61707354	1.30059	21	2.45786	92	55.1566	11.4388	57	6	86	8.548	56.8546	-0.314908	1.83902e+07	0.469478	190.19	7.96611	3.00386	-0.332257	1.0109	0.27538	0.567807	0.273554	0.84433	0.198078	0.863527	0.863405	0.983833	0.94535	-0.238002	0.650433	0.271957	2.78951	0.326447	2.16202	0.522173	0.598175	5.57902	1.88007	0.321569	5.46771	879.028	0.0460465	42.0287	8962.33
Validation	1014	0	38	73	93603032	1.12128	19	3.14011	86	59.0648	10.95	63	11	75	8.02869	60.5816	-0.926505	1.98872e+07	0.572956	181.484	8.41039	2.69416	-0.532339	0.733241	0.206405	0.552791	0.204051	0.730797	0.163282	0.898367	0.89821	0.9879	0.959268	-0.244173	0.604096	0.201991	2.87718	0.479087	1.75025	0.676854	0.581374	5.75436	1.53814	0.234911	4.85967	1961.26	0.0768999	47.4556	14612.7
Validation	1015	1	49	74	512371898	0.962416	11	5.12441	99	63.2963	8.09479	65	1	98	5.15014	64.225	-1.23511	1.0886e+08	0.655263	118.422	9.25825	2.39084	-0.154064	0.607731	0.166219	0.562622	0.164325	0.641455	0.137608	0.918152	0.918027	0.990256	0.967198	-0.279984	0.605164	0.162678	3.0245	0.555358	1.52352	0.736588	0.615854	6.04899	1.35193	0.193488	4.58877	15287.4	0.123071	45.2737	81394.2
Validation	1016	1	44	76	810982602	1.32041	17	3.73475	93	63.5499	10.6559	68	7	86	7.47993	64.9148	-1.14214	1.51097e+08	0.491284	175.338	9.50233	4.72295	-0.393704	1.10004	0.239301	0.638956	0.238028	0.785669	0.179978	0.881198	0.881113	0.985946	0.952437	-0.305014	0.715988	0.236915	3.04742	0.356236	2.11516	0.566573	0.682813	6.09483	1.87202	0.334834	5.39351	12345	0.0641458	39.2374	94549.1
Validation	1017	0	46	74	116113131	1.00495	14	3.68591	87	62.6325	8.9327	66	16	71	6.22796	63.6351	-1.02401	2.46698e+07	0.626291	126.598	9.10237	1.93936	-0.0509336	0.596935	0.184018	0.524286	0.183129	0.685721	0.149584	0.908584	0.908524	0.989191	0.963404	-0.23374	0.575009	0.182351	2.99982	0.528418	1.59704	0.717378	0.530009	5.99964	1.41059	0.195238	4.67741	2787.29	0.0972062	46.5354	17958.3
Validation	1018	0	39	71	20347678	0.910103	18	2.73182	82	57.8165	10.0214	61	21	61	7.50117	59.0776	-0.79568	4.69727e+06	0.614411	147.424	8.16512	1.01153	-0.416845	0.465099	0.179468	0.433622	0.179021	0.674311	0.14638	0.910564	0.910534	0.989451	0.964211	-0.174257	0.461117	0.17863	2.84488	0.554222	1.39087	0.730035	0.446773	5.68977	1.21027	0.161142	4.37221	592.763	0.101675	55.2911	3582.02
Validation	1019	1	43	74	1141546544	1.09642	16	3.86226	94	61.3462	9.97955	65	-2	96	6.85705	62.6432	-1.1359	2.42537e+08	0.597671	160.814	15.7584	3.23356	-0.45421	0.763132	0.179677	0.612984	0.178091	0.6758	0.146924	0.911217	0.911113	0.993102	0.970356	-0.304376	0.665368	0.176723	3.95123	0.50242	1.70117	0.697266	0.667024	7.90246	1.5173	0.235702	4.68369	34214.7	0.117616	42.87	173863
Validation	1020	1	39	76	168324505	1.34692	19	2.87579	99	59.4984	11.3473	62	6	93	8.19674	61.1396	-0.556746	5.01646e+07	0.475454	197.988	8.83277	3.71526	-0.33371	1.02455	0.370727	0.462447	0.352482	0.961446	0.238179	0.826799	0.825583	0.978515	0.930112	-0.164692	0.534048	0.336528	2.94427	0.299484	2.35249	0.507163	0.484413	5.88855	1.94697	0.34882	5.62801	1908.5	0.0423829	42.2668	21409.7
Validation	1021	1	35	68	222676289	1.17756	18	2.64144	93	52.5763	10.2118	54	7	86	7.52902	54.0469	-0.346095	6.63626e+07	0.495211	156.807	7.27491	2.1534	-0.47126	0.900487	0.25574	0.555724	0.252602	0.818799	0.190033	0.874222	0.874013	0.985012	0.949584	-0.227176	0.622457	0.249856	2.66711	0.341583	2.01704	0.519836	0.56869	5.33421	1.75111	0.289057	5.36039	4065.62	0.0533329	44.932	37750.4
Validation	1022	1	49	76	564512746	1.06891	15	3.91853	94	63.5254	8.79419	66	10	84	6.34566	64.4798	-0.915111	1.01404e+08	0.600006	122.164	9.53832	2.49052	0.0409983	0.71337	0.180746	0.591842	0.180216	0.676302	0.14702	0.90998	0.909945	0.989377	0.963975	-0.287008	0.644459	0.179752	3.06676	0.492549	1.68334	0.688162	0.597573	6.13351	1.50057	0.223529	4.62039	16959.9	0.12491	40.9508	81467
Validation	1023	1	42	77	456377221	1.48388	24	2.12069	99	58.118	12.1191	55	8	91	9.87665	59.7646	0.0975612	1.17688e+08	0.391062	194.106	8.36737	5.99477	0.367298	1.62685	0.228159	0.75371	0.227698	0.770051	0.174901	0.886228	0.886197	0.986587	0.954476	-0.394629	0.823819	0.227294	2.83155	0.254532	2.35013	0.404299	0.7548	5.6631	2.11988	0.463751	5.72411	8630.52	0.0675462	40.5461	49966.7
Validation	1024	1	40	70	149506309	0.948443	16	3.36042	89	56.6975	9.49382	59	2	87	6.82393	57.9147	-0.864475	2.96476e+07	0.608874	139.507	7.98119	1.68942	-0.649154	0.626058	0.140459	0.628015	0.139144	0.581263	0.120317	0.930647	0.930559	0.991761	0.972215	-0.327397	0.642723	0.137994	2.80348	0.54448	1.41804	0.719788	0.643857	5.60696	1.27393	0.191629	4.30892	7346.97	0.164826	45.0911	27139.9
Validation	1025	0	33	68	19610936	1.23569	20	2.55421	84	51.7143	10.7963	53	11	73	8.17134	53.3545	-0.376633	5.84451e+06	0.477675	172.331	7.32492	2.29572	-0.54912	0.873056	0.286198	0.499204	0.282887	0.856262	0.202154	0.859108	0.858888	0.983223	0.943533	-0.191271	0.562616	0.27999	2.67899	0.339126	2.04574	0.522621	0.51192	5.35798	1.75008	0.289813	5.23191	316.818	0.0459889	45.4675	3290.7
Validation	1026	1	42	65	61593726	1.10695	11	3.53512	86	52.8693	7.26261	52	18	68	4.76103	53.7281	0.142186	1.30864e+07	0.511998	91.5481	7.52082	1.90962	-0.196477	0.827693	0.222074	0.575775	0.221762	0.756402	0.17098	0.889171	0.88915	0.986942	0.955658	-0.264993	0.647444	0.22149	2.71463	0.369178	1.86677	0.550319	0.612165	5.42927	1.64329	0.262442	5.23127	1418.46	0.0664788	43.5435	10924.5
Validation	1027	1	46	73	193262844	0.891771	14	3.48912	89	61.2261	8.68077	64	10	79	6.36648	62.1606	-0.906292	4.10613e+07	0.668856	115.303	8.71769	1.48086	-0.28182	0.483536	0.159645	0.49443	0.159369	0.628563	0.133296	0.920361	0.920343	0.990614	0.968135	-0.226975	0.529566	0.159128	2.93878	0.590053	1.39507	0.760678	0.53748	5.87756	1.23448	0.160795	4.30924	6348.55	0.126928	45.101	33454.2
Validation	1028	1	45	73	165046320	0.935356	14	3.74073	88	62.0228	9.02884	66	15	73	6.308	63.053	-1.10095	3.50663e+07	0.651977	128.852	8.73891	1.71003	-0.27551	0.542583	0.172093	0.513979	0.171065	0.65889	0.1419	0.914639	0.91457	0.989895	0.965821	-0.232391	0.557136	0.170165	2.94043	0.558655	1.49944	0.738758	0.55435	5.88086	1.32383	0.178669	4.49609	4590.52	0.110578	44.5293	27066.2
Validation	1029	0	31	68	263721319	1.27556	20	2.68663	90	51.2568	11.4223	54	-9	99	8.59913	53.1097	-0.503331	7.8595e+07	0.469563	193.378	13.4198	3.20722	-0.764403	1.0467	0.235392	0.628846	0.233846	0.783103	0.17894	0.883335	0.883232	0.990959	0.961063	-0.286084	0.692394	0.232493	3.63543	0.344315	2.04503	0.523592	0.64416	7.27086	1.80412	0.320524	5.26071	5521.23	0.0590525	43.5508	43902.7
Validation	1030	0	31	70	268262794	1.36548	20	3.00088	100	53.4034	12.0308	56	-5	105	8.58941	55.4708	-0.640662	7.99485e+07	0.467592	225.081	14.0864	5.44822	-1.08145	1.19882	0.264779	0.633642	0.262008	0.831378	0.193968	0.869458	0.869273	0.992855	0.96262	-0.274793	0.697886	0.259583	3.72183	0.342283	2.20033	0.546685	0.658164	7.44366	1.92716	0.365898	5.46159	4333.3	0.0497035	45.1373	40766.1
Validation	1031	0	40	68	48596581	1.06556	16	2.51499	86	54.0899	8.96767	54	17	69	6.63163	55.1737	-0.141353	1.0325e+07	0.523148	118.419	7.58955	1.49385	-0.398626	0.767098	0.183248	0.611489	0.182927	0.680971	0.148427	0.90859	0.908569	0.989226	0.963425	-0.299546	0.660759	0.182645	2.72821	0.419508	1.70411	0.601177	0.621951	5.45643	1.51953	0.237587	4.95949	1434.91	0.0898838	47.7536	8351.54
Validation	1032	1	46	70	1109583466	0.962506	14	4.19172	101	57.5343	8.09414	58	4	97	5.59849	58.4698	-0.588631	2.35746e+08	0.634589	108.529	8.26474	2.11135	-0.471611	0.629725	0.156355	0.595842	0.155117	0.621357	0.13139	0.922648	0.922565	0.993996	0.974177	-0.300046	0.630413	0.154035	2.85417	0.539519	1.50308	0.720884	0.599721	5.70835	1.34327	0.19652	4.43843	49294.2	0.15188	42.6295	205963
Validation	1033	0	51	75	107077734	0.942254	11	5.40187	91	65.317	7.55177	68	14	77	4.87954	66.0991	-1.37525	2.27501e+07	0.65831	102.788	9.53155	1.89346	0.0899433	0.55901	0.176825	0.514912	0.175908	0.667482	0.144565	0.912199	0.912137	0.989615	0.964849	-0.231566	0.555401	0.175107	3.07179	0.546904	1.52016	0.729461	0.52618	6.14357	1.34068	0.183959	4.62945	2655.21	0.108341	45.5542	16133.9
Validation	1034	1	37	67	436347107	1.13097	16	2.85658	92	52.5296	9.3891	54	-3	95	6.84456	53.7964	-0.332909	1.30041e+08	0.504535	134.688	13.5701	1.73271	-0.423146	0.837702	0.242119	0.549248	0.241072	0.79506	0.182511	0.879638	0.879569	0.990696	0.959846	-0.226578	0.612821	0.240156	3.66346	0.350839	1.92962	0.524718	0.55925	7.32692	1.68316	0.269955	5.31885	8314.93	0.0551483	43.0291	76070.8
Validation	1035	1	45	69	169352549	0.710004	11	4.52857	91	59.2131	7.68582	62	12	79	5.07334	60.0558	-1.26155	3.59812e+07	0.725	100.503	8.42215	1.0363	-0.4466	0.355094	0.104712	0.532051	0.103649	0.480391	0.093596	0.948353	0.948282	0.993859	0.979306	-0.266888	0.504117	0.102718	2.89125	0.696934	1.00548	0.829448	0.539834	5.78251	0.898326	0.114952	3.35017	13966.2	0.297438	43.1498	34042.4
Validation	1036	1	49	75	453245414	0.96079	14	3.87374	92	62.2062	8.2624	63	10	82	6.17542	63.0653	-0.654148	9.62981e+07	0.652529	107.624	9.22301	2.44413	-0.0781225	0.642987	0.139348	0.641185	0.138717	0.579676	0.119566	0.930747	0.930705	0.991814	0.972278	-0.347026	0.676157	0.138165	3.01613	0.562705	1.49108	0.741965	0.659872	6.03226	1.3497	0.195584	4.31738	20967.5	0.18399	40.9652	74362.2
Validation	1037	0	43	74	117056613	1.13432	20	2.17434	83	61.0126	10.7665	65	16	67	8.97105	62.2219	-0.576313	2.48702e+07	0.54574	149.018	8.48785	2.4979	-0.328751	0.851961	0.201438	0.616328	0.200973	0.719132	0.159648	0.899591	0.89956	0.988159	0.959821	-0.308937	0.69231	0.200565	2.88532	0.423147	1.848	0.625128	0.682631	5.77064	1.64463	0.26335	5.1079	2216.72	0.0733163	42.9317	16500.4
Validation	1038	1	41	70	67387537	0.874882	15	3.2285	83	57.473	9.02589	59	10	73	6.53339	58.5655	-0.799651	1.43174e+07	0.63824	126.763	8.18657	1.22633	-0.495858	0.480724	0.143896	0.526855	0.143026	0.589955	0.122618	0.928632	0.928574	0.991551	0.971424	-0.248936	0.536581	0.142265	2.84638	0.592108	1.28819	0.757405	0.535071	5.69276	1.14146	0.156155	4.26742	2790.51	0.142032	50.3381	12539.5
Validation	1039	1	46	69	349144790	0.701335	11	3.99173	91	58.6315	7.38167	60	13	78	5.11545	59.3865	-0.954613	7.41805e+07	0.724145	89.1001	8.34952	1.02803	-0.475314	0.389785	0.107334	0.561616	0.106985	0.488821	0.0954925	0.946566	0.946543	0.993692	0.978615	-0.286245	0.536949	0.106679	2.87729	0.671644	1.06165	0.812701	0.575897	5.75458	0.953175	0.12428	3.60625	25127.3	0.253814	39.149	71689.7
Validation	1040	0	47	75	43396650	1.04064	16	2.75852	86	63.4231	9.23534	67	27	59	7.20666	64.3621	-0.732651	9.2202e+06	0.603495	119.998	4.23266	2.02917	-0.0563197	0.656015	0.20412	0.522527	0.203633	0.724318	0.161195	0.898265	0.898232	0.97961	0.949116	-0.236443	0.591678	0.203206	2.02967	0.484405	1.70076	0.682401	0.583022	4.05935	1.49457	0.215034	5.06438	694.456	0.0662901	46.5666	6322.22
Validation	1041	1	38	63	215740640	1.06321	12	3.11876	85	50.584	7.58478	51	10	75	5.47576	51.4824	-0.26538	6.42957e+07	0.498916	91.701	6.848	0.974392	-0.238904	0.731838	0.278399	0.447039	0.278202	0.84644	0.198971	0.860932	0.860919	0.983627	0.944366	-0.155977	0.506564	0.27803	2.59508	0.316369	1.88855	0.455903	0.447892	5.19016	1.60913	0.252559	5.31444	4114.3	0.0505455	37.3962	40610.8
Validation	1042	1	50	72	390839019	0.6952	9	6.04029	89	63.6111	7.08945	66	13	76	4.27595	64.3468	-1.64958	9.69479e+07	0.764436	94.1312	8.85242	1.07463	-0.251293	0.318588	0.11712	0.449685	0.115835	0.518666	0.103395	0.942297	0.942211	0.993133	0.976876	-0.212872	0.457209	0.114709	2.9668	0.709461	1.05229	0.839418	0.531081	5.9336	0.932608	0.108927	3.84286	17043.7	0.180559	43.413	72158.1
Validation	1043	0	40	71	121566928	0.944091	16	3.26726	85	57.9766	9.48596	61	11	74	6.91557	59.1739	-0.880619	2.58285e+07	0.624477	140.273	8.18236	1.81631	-0.584514	0.595411	0.150842	0.589989	0.149972	0.607554	0.127476	0.925159	0.925101	0.991142	0.970035	-0.290801	0.610659	0.14921	2.84094	0.556199	1.44103	0.732322	0.609645	5.68189	1.28761	0.186563	4.29429	5424.36	0.15624	45.8107	21680.6
Validation	1044	0	41	71	45275174	0.954636	16	3.1919	84	58.7133	9.54557	61	11	73	6.99198	59.8845	-0.844928	1.11426e+07	0.621187	138.895	8.33405	1.52038	-0.416375	0.547321	0.163984	0.533311	0.162464	0.641407	0.136953	0.919021	0.91892	0.990381	0.967558	-0.243722	0.566696	0.161134	2.87018	0.554101	1.46101	0.732466	0.553245	5.74037	1.29251	0.177826	4.47487	1564.65	0.123933	51.3193	7842.48
Validation	1045	0	44	81	155213304	1.42487	17	3.37676	101	65.6227	11.02	69	9	92	7.68536	67.0994	-0.835689	4.62571e+07	0.424797	195.994	10.4221	4.39859	-0.572398	1.171	0.381009	0.503437	0.372699	0.961117	0.235541	0.815035	0.814481	0.985412	0.938081	-0.190945	0.607557	0.365428	3.19749	0.240621	2.43236	0.402368	0.599408	6.39498	2.03207	0.388002	5.78436	1654.23	0.0479849	32.3303	14644.5
Validation	1046	0	46	72	107074002	0.839586	13	3.75555	86	61.4851	8.47776	64	15	71	5.93085	62.4021	-1.04856	2.27493e+07	0.689192	113.606	8.69529	1.29779	-0.25731	0.430913	0.144275	0.493016	0.143811	0.593018	0.123117	0.928172	0.928141	0.991521	0.971253	-0.223572	0.516252	0.143404	2.93658	0.624865	1.29217	0.78465	0.515542	5.87316	1.14635	0.143797	4.09746	4442.84	0.161575	46.8464	18950.7
Validation	1047	1	62	81	698437827	1.18064	8	7.74799	98	71.9898	6.20175	74	16	82	3.65001	72.5488	-1.76734	1.48392e+08	0.472467	80.7964	11.9061	1.80094	-0.1256	0.911242	0.241084	0.579929	0.240493	0.790965	0.181415	0.879852	0.879813	0.985829	0.951921	-0.253329	0.647556	0.239976	3.42614	0.309872	1.96105	0.411522	0.580695	6.85229	1.71793	0.288082	5.33954	8818.65	0.066456	38.962	62695.9
Validation	1048	1	43	69	246632154	0.833701	14	3.91998	84	57.1733	8.22557	59	12	72	5.75153	58.1338	-0.955743	5.88017e+07	0.663008	110.753	8.1408	1.4065	-0.603974	0.492944	0.138245	0.555849	0.137366	0.577346	0.118906	0.931463	0.931405	0.991883	0.972556	-0.261875	0.553905	0.136597	2.8376	0.599406	1.26467	0.762853	0.56989	5.67519	1.12377	0.157797	4.02615	13387.8	0.183449	44.5924	48385
Validation	1049	1	44	71	431269103	0.839305	13	3.95151	93	59.2738	8.46739	61	11	82	5.84783	60.2629	-1.02594	9.16289e+07	0.683027	118.24	8.43868	1.54556	-0.487118	0.480801	0.129647	0.567572	0.128702	0.55353	0.112578	0.935807	0.935744	0.99239	0.974291	-0.283101	0.574028	0.127875	2.88975	0.624708	1.26688	0.782911	0.600348	5.7795	1.13441	0.152612	3.98823	22558.8	0.189962	42.8617	81112.2
Validation	1050	1	41	67	172896993	0.860475	13	3.85543	82	56.0912	8.43346	59	10	72	5.69084	57.1179	-1.06146	3.67343e+07	0.638205	116.227	7.99829	1.56308	-0.706805	0.551277	0.125951	0.618728	0.12518	0.541158	0.109501	0.937538	0.937487	0.992605	0.97499	-0.324292	0.606478	0.124506	2.8092	0.589328	1.24772	0.753144	0.622711	5.6184	1.11955	0.169307	3.8298	12584.9	0.237469	44.546	33822.3
Validation	1051	0	27	58	15761607	1.21622	17	2.60799	78	42.4184	9.8154	42	-4	82	7.18827	44.0849	-0.0476714	4.69732e+06	0.495317	144.16	11.0743	2.04556	0.109794	0.917652	0.283565	0.526638	0.281888	0.856861	0.201927	0.859335	0.859223	0.989107	0.953059	-0.202417	0.601862	0.280422	3.30378	0.305901	2.10635	0.473112	0.534881	6.60757	1.81683	0.300304	5.53906	366.981	0.0452504	39.327	4017.02
Validation	1052	1	50	74	273397558	0.835404	11	5.49666	88	64.2416	7.62118	67	10	78	4.86569	65.042	-1.50862	5.8087e+07	0.709189	103.478	9.08694	1.39935	-0.114	0.423713	0.160115	0.443268	0.158885	0.631738	0.134155	0.920762	0.92068	0.990603	0.968264	-0.19179	0.47813	0.157809	3.00348	0.618387	1.33173	0.780911	0.493115	6.00696	1.16799	0.145957	4.26664	8332.67	0.128937	45.5883	45832
Validation	1053	0	41	71	142066260	0.873892	15	3.86025	84	59.788	9.43768	64	11	73	6.54431	60.9709	-1.19194	2.84199e+07	0.664861	142.844	8.33792	1.60269	-0.569302	0.492793	0.137965	0.550497	0.136406	0.57469	0.118622	0.932057	0.931953	0.991912	0.972771	-0.266814	0.55571	0.135042	2.87208	0.615916	1.28329	0.776357	0.581707	5.74417	1.14175	0.15769	4.0624	6683.83	0.174896	47.7376	25408.3
Validation	1054	0	33	67	89236905	1.17259	18	2.62727	86	51.8102	10.5379	54	6	80	7.88173	53.3736	-0.489974	2.65946e+07	0.496467	164.452	7.323	2.0653	-0.61948	0.856384	0.225016	0.57753	0.22342	0.76414	0.173234	0.888556	0.888449	0.986792	0.955369	-0.254631	0.633204	0.222025	2.67661	0.380431	1.87398	0.56359	0.591342	5.35321	1.64333	0.27035	5.13102	1870.69	0.0597187	47.5934	15551.8
Validation	1055	1	46	74	385361770	0.959447	13	3.98847	89	62.0996	8.57675	64	12	77	5.97753	63.0708	-1.04282	8.18753e+07	0.649454	121.563	8.98642	1.90921	-0.165525	0.564522	0.172702	0.525041	0.171405	0.659985	0.14231	0.914513	0.914427	0.989864	0.965762	-0.241757	0.56963	0.170271	2.98131	0.554955	1.52392	0.736739	0.553496	5.96263	1.3473	0.184306	4.47059	11740.4	0.121191	43.8237	62915.8
Validation	1056	1	45	70	102754037	0.758226	14	3.06127	84	58.6893	7.94761	60	19	65	5.89278	59.4985	-0.706958	1.91445e+07	0.686092	95.6293	8.27129	0.946583	-0.460221	0.417251	0.119679	0.54773	0.119595	0.52466	0.104826	0.940217	0.940211	0.992962	0.976084	-0.272419	0.538051	0.119521	2.86299	0.636704	1.14	0.788709	0.56356	5.72599	1.01993	0.134233	3.88993	5929.54	0.204284	44.8441	19914.5
Validation	1057	1	43	74	427134681	1.018	15	3.60675	89	62.4085	9.35218	66	13	76	6.65334	63.5017	-1.12195	9.07505e+07	0.617764	137.637	8.8004	2.20977	-0.347045	0.660826	0.165503	0.594678	0.164446	0.643293	0.137505	0.917953	0.917883	0.990283	0.967146	-0.311932	0.654773	0.16352	2.94556	0.528143	1.57918	0.715305	0.689191	5.89111	1.4105	0.206582	4.58	12672.8	0.119641	43.307	65436
Validation	1058	1	41	72	583180609	1.17516	21	2.19783	87	57.0228	11.0629	58	8	79	8.93747	58.4134	-0.346649	1.23905e+08	0.504324	160.529	7.68665	2.31015	-0.364619	0.951397	0.17837	0.682701	0.177495	0.671613	0.145657	0.911398	0.91134	0.989523	0.96453	-0.369061	0.745639	0.17673	2.73737	0.391883	1.84703	0.57099	0.721527	5.47474	1.66535	0.282442	4.93537	18137.6	0.106121	39.5988	86196.1
Validation	1059	1	38	77	665827825	1.48829	24	2.17196	105	56.5202	12.8314	55	3	102	10.0384	58.4935	0.0686005	1.98432e+08	0.3894	226.956	8.18944	5.35458	0.289131	1.55413	0.3215	0.656633	0.320066	0.901745	0.216401	0.840206	0.84011	0.987646	0.94669	-0.27966	0.742233	0.318812	2.80728	0.2168	2.53281	0.349718	0.664497	5.61456	2.2059	0.468907	5.88288	9639.9	0.0495365	32.2492	75778
Validation	1060	1	41	72	317847768	1.03208	17	2.87101	92	59.0202	9.80711	62	12	80	7.32994	60.2176	-0.715827	6.7531e+07	0.592369	142.775	8.37195	2.03145	-0.416164	0.682993	0.163844	0.608278	0.16329	0.639135	0.13625	0.918447	0.91841	0.990372	0.96736	-0.307694	0.653719	0.162805	2.87085	0.509394	1.59835	0.697723	0.645435	5.74171	1.43246	0.211709	4.60809	10911.7	0.124486	44.7824	51923.5
Validation	1061	0	45	73	214466603	0.940743	15	3.79128	89	61.0148	9.06918	64	15	74	6.36674	62.0716	-1.05515	4.87079e+07	0.651578	130.074	8.63997	1.86409	-0.391206	0.548973	0.169192	0.522784	0.168133	0.652881	0.140128	0.91611	0.916039	0.990066	0.966409	-0.237419	0.561441	0.167206	2.92315	0.565162	1.48437	0.743189	0.571601	5.84629	1.31199	0.179541	4.49604	6148.13	0.110451	46.0418	36269.5
Validation	1062	0	46	75	481635964	1.1228	13	4.87669	90	63.9827	9.36346	68	7	83	5.86623	65.1567	-1.47644	1.0233e+08	0.589071	151.616	9.29527	3.05747	-0.293949	0.733564	0.222319	0.52627	0.220263	0.759867	0.17199	0.890211	0.890074	0.986959	0.956016	-0.229037	0.589135	0.218463	3.0277	0.46926	1.79096	0.670726	0.589819	6.0554	1.56412	0.238971	5.01046	7624.03	0.0672023	45.0014	66829.5
Validation	1063	0	43	71	235307495	0.892761	15	3.50725	89	58.1783	8.94649	60	13	76	6.43458	59.2559	-0.860535	4.99942e+07	0.649712	126.551	8.26468	1.53806	-0.528066	0.527913	0.143602	0.564561	0.142678	0.590089	0.122562	0.928815	0.928753	0.991569	0.971495	-0.274271	0.579527	0.141869	2.85803	0.584649	1.35456	0.75362	0.586974	5.71606	1.20832	0.167879	4.14317	11373.1	0.16971	44.4346	43540.5
Validation	1064	0	33	66	60773122	1.25027	18	2.79992	98	49.9242	10.2745	51	1	97	7.46752	51.5189	-0.301221	1.81118e+07	0.462731	161.772	6.85073	2.33953	-0.420719	0.941607	0.307011	0.505298	0.303362	0.889321	0.212294	0.848927	0.848684	0.982005	0.939449	-0.182058	0.575417	0.30017	2.58678	0.290389	2.16255	0.439989	0.510608	5.17357	1.84411	0.312155	5.50058	1035.5	0.0452244	39.4146	10595.1
Validation	1065	0	39	70	20873409	0.909161	17	3.11731	79	57.104	10.0364	60	15	64	7.18128	58.425	-0.900981	4.43484e+06	0.619487	152.609	8.04055	1.32166	-0.58078	0.482927	0.181356	0.441274	0.178196	0.679108	0.148401	0.911429	0.911218	0.989388	0.964466	-0.17524	0.452334	0.17543	2.82219	0.563305	1.35206	0.735894	0.450576	5.64437	1.16565	0.166071	4.45917	623.734	0.102001	58.1116	3788.17
Validation	1066	0	45	72	419360604	0.866509	14	3.88676	88	59.6738	8.42784	61	12	76	6.02731	60.6366	-0.920411	8.90988e+07	0.67964	115.83	8.55583	1.58886	-0.363811	0.49945	0.145191	0.544099	0.144357	0.59408	0.123647	0.927961	0.927905	0.991474	0.971156	-0.261324	0.566898	0.143627	2.90984	0.60048	1.35745	0.767293	0.564896	5.81967	1.20992	0.16116	4.07761	20424.9	0.179078	42.0375	77517
Validation	1067	0	42	73	115183729	1.1512	19	2.36645	86	58.7637	10.1464	59	14	72	7.88686	59.9808	-0.366842	2.44723e+07	0.536586	144.519	8.48917	2.60858	-0.274806	0.851568	0.183846	0.641559	0.183814	0.682103	0.148805	0.908099	0.908096	0.989186	0.963238	-0.329898	0.704706	0.183785	2.88475	0.437831	1.80384	0.638019	0.677843	5.76951	1.61984	0.258853	4.95913	2838.85	0.0886698	41.2166	17179.3
Validation	1068	0	42	75	210368132	1.26553	16	3.83124	98	62.8238	10.7312	68	13	85	7.37374	64.2598	-1.20436	4.46955e+07	0.524471	182.495	9.31867	3.90707	-0.383424	0.923173	0.253347	0.562825	0.250458	0.813715	0.188488	0.875253	0.87506	0.985148	0.950005	-0.241604	0.636735	0.247929	3.02499	0.395424	2.02555	0.607109	0.612246	6.04999	1.76493	0.29413	5.27647	2811.6	0.055189	43.3772	26719.2
Validation	1069	1	41	72	180296665	1.03384	17	3.00656	90	57.6397	9.76428	59	14	76	7.21383	58.8867	-0.680755	3.83064e+07	0.588409	145.312	8.18949	2.07361	-0.477256	0.687828	0.172042	0.595521	0.170392	0.65877	0.142038	0.915079	0.914969	0.989909	0.965977	-0.288999	0.638209	0.168948	2.83906	0.499837	1.61803	0.689018	0.610204	5.67812	1.44095	0.214967	4.70214	5918.54	0.113831	46.6123	30593.7
Validation	1070	0	45	74	113476750	1.00954	15	3.82734	92	61.8888	9.29289	65	14	78	6.53018	62.981	-1.1069	2.41097e+07	0.626108	136.389	8.83251	2.02023	-0.314994	0.591556	0.196074	0.494208	0.19391	0.710626	0.157217	0.903406	0.903261	0.988504	0.96129	-0.215697	0.549145	0.192017	2.9552	0.527794	1.60735	0.716395	0.555391	5.91041	1.40506	0.196907	4.80629	2182.71	0.076297	48.4846	17911.7
Validation	1071	0	43	72	86129678	0.888458	15	3.51544	86	60.529	9.03354	64	16	70	6.45211	61.5731	-1.01601	2.06995e+07	0.659908	127.492	8.53813	1.33899	-0.327739	0.479142	0.16239	0.486442	0.161575	0.63615	0.135408	0.919349	0.919294	0.990462	0.967712	-0.215501	0.517914	0.160861	2.90839	0.583161	1.39475	0.754915	0.515921	5.81677	1.22946	0.160383	4.50635	2376.91	0.104627	49.0289	14991.8
Validation	1072	1	41	72	327394844	1.01771	18	2.93837	88	57.7391	9.99039	59	9	79	7.63034	58.9925	-0.672329	6.95594e+07	0.591761	146.311	8.13119	1.84265	-0.508111	0.658873	0.173483	0.578439	0.17234	0.662149	0.142849	0.914021	0.913944	0.989815	0.96557	-0.274078	0.618881	0.17134	2.83012	0.503444	1.59144	0.69118	0.600741	5.66024	1.41448	0.208089	4.57023	11381.9	0.120987	45.5085	55670.5
Validation	1073	0	48	76	221838630	1.09056	13	4.34644	95	63.9943	8.53146	66	11	84	5.61048	64.9791	-1.10617	6.6113e+07	0.59011	127.007	9.52896	1.96911	-0.130807	0.632701	0.278972	0.379606	0.275297	0.852094	0.200567	0.862964	0.862719	0.983655	0.945063	-0.144783	0.46829	0.272081	3.07248	0.433781	1.84329	0.63693	0.490401	6.14497	1.55349	0.227918	5.0859	2576.05	0.0490302	45.3252	31004.4
Validation	1074	0	43	76	97149502	1.309	20	2.74028	88	62.4636	10.8513	67	15	73	8.26754	63.7867	-0.788756	2.06407e+07	0.482172	167.044	9.38307	3.70235	-0.191036	1.05939	0.242429	0.624418	0.241383	0.793347	0.182149	0.879483	0.879413	0.985758	0.951758	-0.294018	0.707802	0.240467	3.02956	0.348567	2.10877	0.558293	0.670236	6.05913	1.86244	0.325454	5.49143	1287.62	0.0539271	40.1941	11512.8
Validation	1075	0	44	73	44355825	0.975512	16	3.22899	91	61.181	9.43866	64	18	73	6.92717	62.2622	-0.913152	9.42399e+06	0.629745	133.465	8.71629	1.5021	-0.201532	0.518545	0.204002	0.426892	0.202633	0.724554	0.161353	0.898912	0.89882	0.988024	0.959519	-0.16849	0.472618	0.201435	2.93893	0.533124	1.56522	0.719596	0.438698	5.87785	1.3569	0.180637	4.80226	742.725	0.0649121	50.9767	7205.55
Validation	1076	0	44	71	203662759	0.812427	14	3.88556	86	59.5468	8.59031	62	13	73	5.93366	60.5391	-1.08843	4.32709e+07	0.686753	119.157	8.41386	1.23916	-0.451994	0.418847	0.129281	0.515569	0.128371	0.552045	0.11223	0.935966	0.935905	0.992411	0.974356	-0.244489	0.514958	0.127575	2.88811	0.644885	1.18653	0.796039	0.536665	5.77622	1.05505	0.137032	3.81871	11622.9	0.209158	47.4434	38162.9
Validation	1077	0	41	75	408150838	1.32305	20	2.46952	94	57.349	10.6918	56	14	80	8.26591	58.7813	-0.0255574	8.67171e+07	0.463382	166.336	8.35247	4.45704	0.0309538	1.24321	0.164727	0.765344	0.164356	0.641101	0.136803	0.917884	0.917859	0.990317	0.967141	-0.449368	0.824797	0.164031	2.84301	0.358383	2.001	0.549666	0.769814	5.68602	1.83478	0.351983	5.07533	15768.1	0.133487	42.1083	54737
Validation	1078	1	49	76	56485584	1.12871	13	4.08156	90	65.3537	8.63624	69	16	74	5.8686	66.2799	-1.16978	1.45661e+07	0.560844	121.923	9.92861	2.07096	0.147588	0.734319	0.243131	0.500376	0.24208	0.797664	0.183276	0.879135	0.879065	0.985717	0.951619	-0.19565	0.5668	0.241161	3.13139	0.414318	1.87593	0.619191	0.502224	6.26277	1.62909	0.244362	5.22032	669.045	0.0520334	43.5824	7211.34
Validation	1079	0	44	72	171751807	0.913697	16	3.05802	84	59.935	8.87078	62	11	73	6.52383	60.9225	-0.745205	3.6491e+07	0.646115	119.34	8.51974	1.46047	-0.333783	0.528812	0.159624	0.531166	0.159078	0.629755	0.133539	0.920552	0.920516	0.99062	0.968203	-0.248912	0.567831	0.1586	2.90297	0.564488	1.44217	0.741258	0.567978	5.80595	1.28025	0.172109	4.41067	5853.94	0.126503	45.3179	29899
Validation	1080	0	41	70	92874167	0.87782	16	3.1537	81	58.2972	9.23394	61	11	70	6.62392	59.3991	-0.902284	1.97324e+07	0.637637	129.689	8.19048	1.22009	-0.502408	0.496451	0.139233	0.553372	0.138538	0.578331	0.11933	0.930847	0.9308	0.991822	0.972316	-0.269079	0.563173	0.13793	2.8462	0.589044	1.29891	0.755224	0.570743	5.69239	1.15768	0.158921	4.16301	4307.67	0.163647	48.7289	16784.5
Validation	1081	1	47	74	283596786	0.965222	14	3.75521	91	62.938	8.64901	66	17	74	6.17467	63.8675	-1.0377	6.02539e+07	0.644568	117.875	9.03376	1.83647	-0.148306	0.567971	0.182686	0.509603	0.182356	0.682181	0.148548	0.908877	0.908855	0.98926	0.96354	-0.227286	0.562814	0.182067	2.98953	0.539177	1.56207	0.725191	0.555767	5.97907	1.37801	0.187664	4.55719	7332.12	0.10546	43.4616	44813.6
Validation	1082	1	47	73	591450557	0.894834	13	4.64698	96	62.3566	8.40523	65	9	87	5.60122	63.3093	-1.27413	1.25662e+08	0.681803	119.72	8.89101	1.82819	-0.294413	0.498244	0.151345	0.525854	0.150658	0.609668	0.127922	0.924786	0.92474	0.991109	0.969891	-0.252583	0.559398	0.150056	2.96717	0.605487	1.37592	0.772124	0.595468	5.93434	1.22281	0.162397	4.11171	23672.1	0.160418	42.3302	100610
Validation	1083	0	45	71	68883125	0.826992	15	3.66723	83	59.5556	8.44912	62	8	75	6.00864	60.4924	-0.913064	1.46351e+07	0.682819	112.453	8.47893	1.1306	-0.34487	0.418435	0.154428	0.452069	0.153752	0.617314	0.130046	0.923237	0.923192	0.990928	0.969272	-0.192761	0.472313	0.15316	2.90047	0.61312	1.29048	0.775261	0.470617	5.80094	1.13386	0.143216	4.26638	2442.93	0.129777	49.2295	12853.4
Validation	1084	0	41	72	23004666	1.12569	17	2.64345	87	57.8847	9.67369	59	20	67	7.12373	59.0834	-0.410677	6.85592e+06	0.545104	140.209	8.39211	1.78486	-0.236823	0.68845	0.288508	0.405435	0.284922	0.865907	0.204951	0.858137	0.857897	0.983092	0.943135	-0.135186	0.469949	0.281785	2.87955	0.398524	1.94289	0.605546	0.419424	5.75909	1.64346	0.24424	5.19919	287.547	0.0436339	49.1239	3592.23
Validation	1085	0	44	71	304755495	0.855009	15	3.5015	86	59.3116	8.68946	62	15	71	6.16749	60.2997	-0.918156	5.67801e+07	0.666374	118.188	8.38558	1.34532	-0.436614	0.478243	0.132859	0.556015	0.132438	0.560587	0.114565	0.933851	0.933823	0.992192	0.973526	-0.277244	0.566391	0.132071	2.88079	0.61176	1.27841	0.773225	0.577632	5.76158	1.14414	0.152775	3.95863	16522	0.197125	44.0052	55852.2
Validation	1086	0	47	73	301322483	0.847115	12	4.53092	87	62.534	8.33288	66	11	76	5.55391	63.4534	-1.30912	7.12673e+07	0.696616	115.83	8.7956	1.35882	-0.268534	0.426602	0.15387	0.460981	0.15282	0.616867	0.129907	0.923765	0.923695	0.990967	0.969471	-0.203743	0.491817	0.151901	2.95419	0.622908	1.31171	0.783697	0.515849	5.90838	1.15519	0.145118	4.17735	10210.1	0.13643	46.5813	52133.4
Validation	1087	1	33	66	84078791	1.25518	17	2.88965	90	50.2335	10.157	51	0	90	7.43134	51.7949	-0.260695	2.50574e+07	0.461808	159.302	6.87357	2.33197	-0.321888	0.954842	0.303109	0.515463	0.300512	0.882768	0.21018	0.850177	0.850004	0.982216	0.939984	-0.18959	0.588738	0.298239	2.59039	0.28653	2.17529	0.430056	0.520071	5.18078	1.86342	0.314488	5.50935	1450.79	0.0462905	38.2771	14473.5
Validation	1088	1	34	67	186458959	1.21167	19	2.74165	91	51.9275	10.6072	54	1	90	7.685	53.5293	-0.468765	5.5569e+07	0.486942	168.915	7.27742	2.4216	-0.622099	0.916425	0.244432	0.574504	0.242556	0.799397	0.183916	0.879035	0.87891	0.985655	0.951551	-0.24305	0.637243	0.240913	2.66621	0.354908	1.98432	0.537611	0.58852	5.33243	1.73329	0.290214	5.23837	3516.02	0.0540319	44.5039	31686.8
Validation	1089	0	34	64	81075264	1.15618	16	2.96362	87	50.4671	9.28849	52	3	84	6.66215	51.7781	-0.465589	2.41623e+07	0.487737	134.042	7.02608	1.7176	-0.475295	0.809007	0.28942	0.469596	0.28669	0.866546	0.204984	0.85711	0.856928	0.983023	0.942753	-0.164706	0.530195	0.284302	2.62596	0.324638	1.99275	0.491977	0.475702	5.25192	1.69436	0.274607	5.34844	1371.77	0.0453611	42.2269	14749.6
Validation	1090	0	48	77	586104919	1.25884	12	4.99134	96	66.3551	8.96572	70	11	85	5.6334	67.4153	-1.48368	1.40858e+08	0.504453	141.823	10.1229	3.2396	-0.193399	0.91827	0.285429	0.522168	0.283009	0.860369	0.203027	0.858899	0.858738	0.983253	0.943479	-0.210425	0.608562	0.280895	3.15664	0.341719	2.09928	0.544288	0.593016	6.31329	1.80709	0.300925	5.42315	6530.45	0.050639	38.574	65054.8
Validation	1091	0	47	74	205726516	0.939738	13	4.60131	90	64.0305	8.6505	68	12	78	5.83609	64.9891	-1.38772	4.37094e+07	0.661526	123.683	9.0817	1.76062	-0.178074	0.520283	0.1816	0.476852	0.180821	0.680377	0.148029	0.909719	0.909667	0.989331	0.963862	-0.209166	0.529707	0.18014	2.99948	0.561846	1.50011	0.741576	0.551148	5.99895	1.31602	0.175471	4.57176	4599.94	0.0944373	45.4253	32222.3
Validation	1092	0	43	76	173810906	1.27934	19	2.98656	115	60.8854	10.5114	62	-1	116	7.73762	62.2512	-0.379044	3.69285e+07	0.502056	168.178	16.2387	3.49933	-0.0864991	0.972049	0.256524	0.577213	0.2517	0.814344	0.189449	0.874947	0.874633	0.993087	0.964129	-0.254111	0.651395	0.247544	4.00739	0.368671	2.092	0.580754	0.586741	8.01477	1.82221	0.307143	5.4095	2620.43	0.058424	47.6681	22518.2
Validation	1093	0	41	73	158212248	1.08119	17	3.5339	87	60.3197	10.3863	64	12	75	7.32521	61.6892	-1.06257	3.74196e+07	0.596099	167.089	8.59278	2.56308	-0.486645	0.680792	0.186947	0.561569	0.185717	0.692706	0.151619	0.907347	0.907265	0.989025	0.962898	-0.257374	0.610487	0.18464	2.91013	0.51377	1.65409	0.705254	0.606052	5.82026	1.46372	0.216935	4.68325	4027.57	0.0968772	48.1728	24782.2
Validation	1094	0	38	71	26480405	1.25284	18	2.76036	99	53.4743	10.1196	53	0	99	7.39582	54.9212	0.109509	6.88122e+06	0.465852	156.833	7.51901	2.25925	-0.118168	0.931002	0.355295	0.444955	0.328889	0.947781	0.23801	0.839934	0.838196	0.979572	0.9351	-0.169899	0.522982	0.305993	2.71561	0.288805	2.24083	0.459221	0.467953	5.43122	1.8418	0.321574	5.60065	381.828	0.0434933	42.8189	4089.71
Validation	1095	0	41	72	32412348	0.891083	16	3.45496	83	59.6067	9.6433	63	14	69	7.00124	60.8037	-1.04677	6.88644e+06	0.651853	144.126	8.39745	1.2938	-0.416915	0.449339	0.162325	0.456601	0.160732	0.635295	0.135454	0.919899	0.919793	0.99048	0.967907	-0.196205	0.477124	0.159339	2.88537	0.599346	1.33073	0.765224	0.474451	5.77073	1.16553	0.152916	4.34554	1014.51	0.115719	53.7405	5714.79
Validation	1096	1	44	71	134604053	0.872787	15	3.50233	86	58.8064	8.9252	61	12	74	6.42686	59.8394	-0.898879	2.85984e+07	0.656899	122.554	8.31951	1.38235	-0.492483	0.488434	0.138272	0.551233	0.13777	0.577084	0.118801	0.931199	0.931165	0.991875	0.972463	-0.265221	0.562996	0.13733	2.8691	0.602396	1.30107	0.766531	0.577814	5.73819	1.16127	0.156677	4.03824	6779.16	0.18034	45.9585	24693.5
Validation	1097	0	44	75	348698137	1.1371	15	3.81484	90	62.9156	9.97651	67	13	77	6.77177	64.1575	-1.20285	5.86608e+07	0.573085	157.807	9.10181	2.84981	-0.24342	0.768741	0.209446	0.567143	0.208399	0.734846	0.164352	0.895975	0.895905	0.987698	0.958355	-0.260889	0.632659	0.207483	2.99361	0.461123	1.80822	0.664314	0.613305	5.98723	1.59538	0.244547	4.91858	6933.24	0.0818429	43.1827	48548.3
Validation	1098	0	40	72	87000239	0.971858	17	3.28561	83	59.3131	10.1215	63	10	73	7.12694	60.625	-0.997897	1.84844e+07	0.622518	157.347	8.36847	1.8986	-0.518943	0.576103	0.160898	0.556373	0.159657	0.633084	0.13461	0.920379	0.920296	0.990557	0.96811	-0.261351	0.584908	0.15857	2.87478	0.560411	1.46843	0.737737	0.58794	5.74955	1.30446	0.18425	4.36871	3038.2	0.128351	47.5802	14735.6
Validation	1099	1	40	73	427117158	1.17354	18	3.0311	96	58.0117	10.5358	60	8	88	7.67932	59.451	-0.709278	9.07468e+07	0.544545	169.068	8.23199	3.23348	-0.559333	0.885739	0.21659	0.602951	0.213965	0.748256	0.168701	0.893455	0.89328	0.987306	0.957294	-0.27933	0.663865	0.211668	2.8398	0.422161	1.9088	0.625644	0.630996	5.67959	1.68375	0.275582	5.06433	9535.26	0.0789049	43.1885	65805.6
Validation	1100	0	40	71	110915140	0.974517	15	3.74673	101	57.8065	9.65761	61	9	92	6.64777	59.1096	-1.05327	2.4371e+07	0.626035	152.347	8.23524	2.28066	-0.697482	0.604852	0.154486	0.582994	0.151674	0.616734	0.130649	0.924625	0.924443	0.994082	0.974787	-0.28091	0.598172	0.149269	2.84995	0.571927	1.43452	0.74549	0.602333	5.69991	1.27473	0.189835	4.20619	5252.19	0.165449	48.5746	19873.5
Validation	1101	0	36	72	415280695	1.23504	19	2.82932	93	55.9412	11.1094	59	4	89	8.06722	57.591	-0.621776	1.23763e+08	0.512401	187.309	8.03773	3.26015	-0.662822	0.92877	0.229829	0.597432	0.228947	0.772367	0.175665	0.885673	0.885615	0.986496	0.95424	-0.271918	0.666172	0.228176	2.80396	0.39828	1.96785	0.60118	0.639255	5.60793	1.73466	0.28965	5.16369	7290.5	0.0582271	44.2282	64156.7
Validation	1102	0	35	77	203944039	1.52392	24	2.65433	111	57.5106	13.1529	60	-6	117	9.65693	59.7182	-0.391442	4.20734e+07	0.408551	258.792	15.4298	5.95058	-0.486161	1.39457	0.362871	0.581104	0.354393	0.940651	0.229278	0.824217	0.823651	0.990227	0.949524	-0.230842	0.66702	0.346974	3.89493	0.245828	2.55499	0.437418	0.600589	7.78985	2.1726	0.43936	5.72717	2658.03	0.0464796	34.5725	23363.8
Validation	1103	1	39	72	435919733	1.08436	17	3.2645	89	57.8697	10.2713	61	3	86	7.28853	59.285	-0.863439	9.2617e+07	0.58321	165.815	8.22854	2.81224	-0.659243	0.756554	0.180406	0.609122	0.178607	0.677085	0.147372	0.910996	0.910876	0.98942	0.964339	-0.293553	0.651271	0.177033	2.84326	0.493971	1.68408	0.686516	0.637501	5.68653	1.49877	0.23424	4.63943	14294.5	0.115253	44.2641	72333.7
Validation	1104	0	36	73	161392872	1.32537	19	2.95518	106	56.5914	11.3962	59	-4	110	8.21187	58.3387	-0.534116	4.80988e+07	0.483031	200.816	14.9188	3.78753	-0.574727	1.01755	0.304738	0.533743	0.299725	0.888484	0.212155	0.850973	0.850639	0.991784	0.957272	-0.206649	0.61443	0.295343	3.83925	0.333772	2.22012	0.542194	0.573553	7.67849	1.90083	0.330572	5.3831	2219.16	0.046797	42.7374	22905.8
Validation	1105	0	37	71	112038148	1.07299	18	3.32557	86	56.792	10.7468	60	1	85	7.56427	58.3559	-0.953501	2.3804e+07	0.580756	180.086	8.00978	3.03619	-0.91407	0.753929	0.171387	0.623346	0.168967	0.658515	0.142086	0.91592	0.915759	0.989961	0.966287	-0.29868	0.647373	0.166849	2.80423	0.513862	1.60628	0.700835	0.646424	5.60845	1.42952	0.231329	4.59397	3943.11	0.119851	48.9539	19106.9
Validation	1106	0	38	72	72903031	0.9649	16	3.78099	81	59.2896	10.3935	64	6	75	7.10501	60.7345	-1.23665	1.54892e+07	0.63495	173.425	8.30268	2.36012	-0.758129	0.582481	0.144345	0.59259	0.142283	0.592877	0.123594	0.929202	0.929065	0.991546	0.971612	-0.288639	0.598261	0.140479	2.86228	0.598932	1.36913	0.765424	0.628134	5.72456	1.22061	0.181706	4.13571	3240.66	0.163968	50.1665	12549.1
Validation	1107	1	47	75	450861367	1.10372	11	5.34198	93	65.0019	8.6453	69	13	80	5.11882	66.0679	-1.60576	9.57915e+07	0.591407	139.721	9.48834	2.72292	-0.198441	0.70134	0.219328	0.516421	0.217646	0.755557	0.170506	0.891457	0.891345	0.987128	0.956527	-0.229991	0.590113	0.216174	3.06064	0.471392	1.75694	0.671072	0.62218	6.12128	1.5323	0.230167	4.91189	7964.83	0.0771106	44.4412	61087
Validation	1108	1	41	71	128550920	0.926425	16	3.78412	83	59.4678	9.80598	63	12	71	6.63822	60.7486	-1.17212	2.73124e+07	0.647102	153.965	8.35916	1.88015	-0.563145	0.526196	0.145436	0.556824	0.144468	0.595999	0.124057	0.927927	0.927863	0.991462	0.971139	-0.262666	0.568022	0.143621	2.87465	0.600423	1.34889	0.766331	0.573042	5.74929	1.20083	0.167908	4.12853	5861.38	0.168266	49.5694	22541.1
Validation	1109	0	41	72	580434974	1.02818	17	3.43296	89	58.292	9.78836	61	5	84	7.06361	59.5587	-0.885313	1.23321e+08	0.603089	149.283	8.27911	2.43706	-0.596857	0.688958	0.157142	0.621643	0.156227	0.623239	0.131827	0.922039	0.921978	0.990772	0.968785	-0.315952	0.654709	0.155426	2.85407	0.527706	1.5606	0.712049	0.649956	5.70814	1.40066	0.211525	4.5575	21715.7	0.132712	45.4033	98683.4
Validation	1110	0	38	72	135751891	1.20178	19	2.59764	93	56.3332	10.4494	58	8	85	7.8364	57.756	-0.379445	4.04572e+07	0.509823	162.323	8.08752	2.40397	-0.339007	0.861955	0.260343	0.531215	0.257972	0.823636	0.19155	0.871409	0.871251	0.984728	0.948485	-0.216083	0.604311	0.255896	2.81716	0.369464	2.01865	0.571787	0.557408	5.63433	1.74991	0.280575	5.3621	1989.03	0.0488754	46.2083	20747.8
Validation	1111	0	41	71	767052401	0.96033	15	3.50608	92	58.2085	9.43327	61	10	82	6.76561	59.4003	-0.914475	1.62971e+08	0.626386	140.168	8.26253	1.97127	-0.600861	0.601227	0.145351	0.603021	0.144315	0.594985	0.123889	0.928015	0.927946	0.991468	0.971171	-0.303885	0.623926	0.143409	2.8545	0.564921	1.43359	0.739516	0.634633	5.70899	1.28515	0.186645	4.31257	33503.6	0.154115	45.4579	136173
Validation	1112	1	34	70	138484519	1.21964	19	2.6935	90	54.2734	11.1157	57	5	85	8.26759	55.9485	-0.548359	4.12716e+07	0.504953	184.63	7.75907	2.87241	-0.709897	0.902152	0.237081	0.577818	0.235041	0.787245	0.180206	0.88282	0.882684	0.98609	0.95306	-0.252094	0.642963	0.233256	2.75533	0.392062	1.9563	0.590829	0.612632	5.51065	1.71214	0.284808	5.12546	2467.43	0.0557724	46.9797	22339.6
Validation	1113	0	39	74	172605235	1.33595	24	2.20152	92	56.9768	11.977	59	12	80	9.51823	58.6451	-0.324093	3.66723e+07	0.452765	192.89	8.06972	3.87787	-0.217406	1.18464	0.20733	0.699489	0.205401	0.724773	0.162064	0.897621	0.897493	0.987838	0.958984	-0.376367	0.774062	0.203712	2.79723	0.341725	2.08346	0.527374	0.73731	5.59445	1.86957	0.347994	5.31362	4392.06	0.0875139	48.0512	22722.9
Validation	1114	0	39	74	213593038	1.29561	20	2.91807	92	58.8954	11.2995	61	8	84	8.23781	60.5035	-0.722433	4.53807e+07	0.50209	192.004	8.64775	4.17796	-0.421613	1.03292	0.2177	0.64841	0.216453	0.751663	0.16933	0.891981	0.891898	0.987216	0.956751	-0.312783	0.7175	0.215362	2.90577	0.391756	2.0282	0.601625	0.667331	5.81154	1.80653	0.312656	5.18013	4502.3	0.0771628	42.8521	29296
Validation	1115	0	48	74	245899531	0.899374	9	5.91632	90	64.2084	8.21869	68	12	78	4.69273	65.2088	-1.75754	5.22446e+07	0.687614	129.471	9.07417	1.83992	-0.234676	0.468102	0.163425	0.470741	0.161023	0.639865	0.136828	0.919889	0.919729	0.990429	0.967875	-0.209915	0.506648	0.158921	2.99962	0.612082	1.36559	0.776743	0.545351	5.99924	1.1991	0.157882	4.27961	6983.72	0.120765	46.5889	39764
Validation	1116	0	39	69	7986270	0.884016	16	2.83458	75	55.5422	9.04783	57.5	11	64	6.79316	56.6334	-0.665571	1.69679e+06	0.600912	122.405	7.92586	0.879953	-0.470425	0.463812	0.186854	0.415488	0.186357	0.689025	0.150791	0.906904	0.906871	0.989017	0.962745	-0.162272	0.432833	0.185922	2.80291	0.536097	1.34304	0.712306	0.41687	5.60581	1.15504	0.162666	4.53302	209.548	0.0841557	54.9145	1496.27
Validation	1117	0	38	70	61038663	1.03225	18	2.69875	88	54.9883	9.92256	57	11	77	7.51631	56.3014	-0.541772	1.29685e+07	0.552986	146.137	7.67844	1.48466	-0.537232	0.684952	0.197419	0.548882	0.195885	0.712271	0.157606	0.902313	0.902211	0.988414	0.960874	-0.242415	0.591237	0.194542	2.74887	0.447052	1.6576	0.635047	0.559189	5.49775	1.45518	0.220593	4.81627	1700.03	0.0882859	46.3943	10648.3
Validation	1118	0	38	69	106666085	0.903693	15	3.3097	81	56.0335	9.25994	59	10	71	6.43154	57.2477	-0.924732	1.95153e+07	0.623301	137.538	8.0203	1.58221	-0.672777	0.556887	0.141891	0.585719	0.140723	0.584355	0.121217	0.929833	0.929755	0.991674	0.971894	-0.288731	0.587176	0.139702	2.81358	0.572925	1.32766	0.742266	0.595315	5.62716	1.1828	0.174695	3.95202	6403.37	0.196742	45.5256	20286.6
Validation	1119	0	31	73	178707712	1.38479	30	1.84323	90	55.3609	14.5183	60	11	79	12.1119	57.726	-0.427756	4.78735e+07	0.441021	267.47	7.71798	4.30339	-0.397687	1.29212	0.204411	0.725741	0.201377	0.729369	0.162822	0.899817	0.899615	0.98803	0.959826	-0.405947	0.809617	0.198729	2.72867	0.332878	2.12885	0.50457	0.794728	5.45735	1.91432	0.374133	5.34847	4114.46	0.0767208	44.051	23651.5
Validation	1120	1	34	65	165281260	1.14014	17	2.62191	85	50.3492	9.43134	51	9	76	7.0138	51.6671	-0.226054	4.31544e+07	0.48466	134.446	6.89053	1.49722	-0.30401	0.849781	0.246863	0.547298	0.246477	0.797929	0.183771	0.876826	0.8768	0.985485	0.950718	-0.227897	0.610969	0.246138	2.59602	0.326562	1.93946	0.47026	0.552085	5.19204	1.69079	0.274161	5.30078	3327.53	0.0537435	39.0793	30007.7
Validation	1121	1	39	70	303325119	1.01064	17	2.74018	85	55.4933	9.51867	57	14	71	7.08834	56.7166	-0.514569	6.44455e+07	0.570084	137.256	7.82591	1.66481	-0.570087	0.706836	0.15187	0.642855	0.151623	0.609873	0.128035	0.92423	0.924213	0.991071	0.969684	-0.336352	0.673963	0.151406	2.77253	0.488289	1.54967	0.670591	0.659068	5.54505	1.39686	0.214676	4.42468	14083.2	0.149352	40.5118	53756.1
Validation	1122	0	32	68	51064907	1.21305	20	2.30385	88	50.5319	11.0309	51	9	79	8.48444	52.2398	-0.208806	1.40957e+07	0.470071	175.519	6.94426	2.14924	-0.412689	0.970094	0.209955	0.64226	0.208362	0.737791	0.165135	0.896085	0.895978	0.987678	0.958381	-0.310044	0.705515	0.206968	2.59879	0.343345	1.94402	0.490852	0.654974	5.19759	1.72836	0.295012	5.20406	1252.77	0.0669503	41.992	8795.97
Validation	1123	1	38	66	248769529	1.01504	15	2.82041	86	52.9276	8.5926	54	11	75	6.35197	53.9797	-0.447603	5.28544e+07	0.535499	112.482	7.39876	1.28017	-0.523283	0.752286	0.157389	0.651308	0.157045	0.623509	0.131833	0.921534	0.921512	0.990748	0.968602	-0.341497	0.683567	0.156745	2.69253	0.4387	1.57796	0.611498	0.657217	5.38506	1.41917	0.227419	4.54979	12030.2	0.140908	40.8784	45718.8
Validation	1124	0	34	70	185198406	1.18133	18	2.88751	88	53.881	10.993	56	4	84	8.00975	55.5668	-0.672685	3.93479e+07	0.51744	184.511	7.61719	3.19071	-0.889235	0.912549	0.178529	0.667887	0.177464	0.672505	0.145912	0.911446	0.911375	0.989517	0.964543	-0.338897	0.70814	0.176532	2.72636	0.437608	1.77184	0.628174	0.681132	5.45273	1.59009	0.272769	4.75003	7153	0.119256	46.1757	31036
Validation	1125	0	31	68	58751890	1.30921	21	2.48099	92	50.3993	11.4618	51	1	91	8.68828	52.2711	-0.241448	1.75094e+07	0.450967	192.176	7.03845	3.07391	-0.466639	1.06492	0.268883	0.593058	0.267585	0.831246	0.194118	0.866424	0.866337	0.984206	0.946526	-0.253788	0.666731	0.266449	2.61501	0.304342	2.168	0.4636	0.605192	5.23003	1.8941	0.333452	5.46057	1018.9	0.0473839	41.0058	9697.14
Validation	1126	0	38	73	117315540	1.24371	19	2.86345	97	57.6861	10.7591	60	4	93	7.87431	59.1985	-0.524739	3.49627e+07	0.510605	176.781	8.42748	2.76379	-0.362277	0.859558	0.301187	0.474277	0.292627	0.885854	0.212178	0.855113	0.854543	0.982434	0.94176	-0.17456	0.545599	0.285137	2.87873	0.364177	2.10581	0.574136	0.502977	5.75745	1.78324	0.290186	5.37184	1491.96	0.0445679	47.6748	17093
Validation	1127	0	45	77	375735260	1.27381	14	4.25961	98	64.5946	9.94215	69	8	90	6.57448	65.8536	-1.28243	7.983e+07	0.509957	164.224	9.73967	3.5789	-0.17684	0.946382	0.261527	0.563111	0.258128	0.826337	0.192496	0.871503	0.871276	0.984676	0.948488	-0.236886	0.637233	0.255153	3.09325	0.367673	2.07322	0.577329	0.57966	6.1865	1.80457	0.301977	5.33337	4892	0.0564629	42.6598	44183.2
Validation	1128	0	35	70	21629581	1.11512	22	1.95038	78	52.3516	11.0951	52	20	58	8.92439	53.9257	-0.0115707	3.53548e+06	0.488016	167.296	7.16698	1.469	-0.2242	0.851448	0.21032	0.60203	0.209946	0.733362	0.164139	0.895089	0.895064	0.987635	0.958023	-0.282902	0.661721	0.209619	2.64688	0.355568	1.84743	0.510081	0.609251	5.29376	1.63552	0.265442	5.32229	414.703	0.0557546	46.3828	3629.86
Validation	1129	1	43	76	1230579319	1.33008	16	3.87769	93	63.5261	10.7428	68	8	85	7.22114	64.9568	-1.23241	2.61453e+08	0.490824	183.824	9.48102	4.82475	-0.460165	1.1032	0.23874	0.640723	0.237219	0.788442	0.180589	0.881644	0.881542	0.985983	0.952607	-0.307828	0.722015	0.235888	3.04378	0.359388	2.111	0.5702	0.704367	6.08756	1.86801	0.335484	5.32889	20265.1	0.0694846	39.5245	143148
Validation	1130	0	42	70	601133499	0.888856	14	3.48393	88	57.3363	8.70939	59	4	84	6.1238	58.3858	-0.855151	1.27719e+08	0.640841	121.459	8.13743	1.57571	-0.603535	0.563968	0.130265	0.61847	0.129229	0.554126	0.112901	0.935558	0.935489	0.992356	0.974189	-0.324632	0.625263	0.128323	2.83351	0.579633	1.33365	0.747764	0.639457	5.66701	1.20004	0.173558	4.03309	35493.8	0.201278	41.9307	113007
Validation	1131	0	46	75	30311916	1.08757	16	3.52211	93	62.807	9.46516	66	18	75	6.80865	63.8938	-0.979172	6.44017e+06	0.59001	137.693	9.24004	2.04565	-0.138329	0.647686	0.257977	0.42579	0.256509	0.80921	0.187687	0.87199	0.871892	0.984851	0.948747	-0.173881	0.503681	0.255224	3.02363	0.448741	1.81567	0.651534	0.491391	6.04726	1.55239	0.226416	5.13528	359.172	0.0483733	46.7611	4380.83
Validation	1132	1	38	71	133348592	1.24201	17	3.03563	102	55.4396	10.1201	56	4	98	7.25757	56.8775	-0.264646	3.97409e+07	0.497513	161.492	7.87591	2.57198	-0.302118	0.884069	0.344535	0.436727	0.33475	0.942755	0.230044	0.834255	0.833603	0.986827	0.944441	-0.135454	0.505952	0.326189	2.78222	0.312476	2.22644	0.510445	0.444223	5.56444	1.85731	0.307151	5.45554	1859.56	0.045113	41.0454	20507.5
Validation	1133	0	41	72	61912885	0.998431	18	2.913	85	58.4796	9.87617	60	18	67	7.37438	59.7143	-0.708584	1.48795e+07	0.603436	145.933	8.31898	1.58955	-0.39602	0.585672	0.188779	0.507421	0.187786	0.695581	0.152502	0.906273	0.906207	0.988913	0.962476	-0.217916	0.551816	0.186916	2.86697	0.515013	1.57892	0.703077	0.530194	5.73394	1.3872	0.193613	4.6478	1588.44	0.0914842	48.9373	10477.5
Validation	1134	0	40	67	118806397	0.936529	14	2.81037	87	54.3716	8.3758	55	9	78	6.25603	55.3327	-0.486378	1.79476e+07	0.570614	105.436	7.64748	1.1155	-0.554791	0.650695	0.144889	0.632433	0.144835	0.590618	0.122869	0.927591	0.927588	0.991478	0.971035	-0.332625	0.649605	0.144788	2.74241	0.49127	1.43353	0.667264	0.6374	5.48482	1.28839	0.198896	4.30805	6490.5	0.167264	42.7397	22142.1
Validation	1135	0	45	73	154090227	0.926469	15	3.54065	87	61.1708	8.91507	64	15	72	6.48252	62.1754	-0.924408	3.27385e+07	0.656233	123.922	8.78893	1.5249	-0.210136	0.498064	0.174009	0.476102	0.172747	0.663791	0.143304	0.913836	0.913752	0.989786	0.965493	-0.20451	0.516417	0.171644	2.95089	0.571982	1.46164	0.748546	0.497878	5.90177	1.28397	0.168018	4.40732	4599.66	0.115395	47.6558	26157.4
Validation	1136	1	41	70	273835213	0.906035	16	3.27912	83	57.0203	9.21803	60	13	70	6.68378	58.1555	-0.862337	5.818e+07	0.623637	130.75	8.01481	1.54333	-0.649011	0.576966	0.135168	0.615364	0.134618	0.5686	0.11653	0.932783	0.932746	0.992059	0.973095	-0.314337	0.62065	0.134136	2.81143	0.565274	1.34647	0.73607	0.628541	5.62286	1.20952	0.178033	4.06042	15671	0.193548	43.639	50494
Validation	1137	0	43	73	55921034	0.967265	16	3.42619	89	60.9135	9.50989	64	18	71	6.97901	62.044	-0.979094	1.41996e+07	0.636354	139.004	8.6774	1.64367	-0.300402	0.530898	0.186308	0.4753	0.185323	0.691265	0.151152	0.907502	0.907437	0.989058	0.962968	-0.198296	0.520487	0.184462	2.93105	0.549369	1.52672	0.731944	0.510783	5.8621	1.33745	0.179301	4.58042	1310.73	0.0902271	49.4111	9244.32
Validation	1138	0	52	77	28852558	1.22167	11	5.54778	86	67.3904	8.13029	71	18	68	5.05674	68.2671	-1.56297	6.13011e+06	0.505446	118.937	10.6753	2.50262	0.0302642	0.880105	0.25974	0.540441	0.258095	0.818353	0.190123	0.871227	0.871117	0.98475	0.948436	-0.225846	0.61231	0.256656	3.24341	0.344331	2.00519	0.532157	0.553972	6.48682	1.74096	0.284961	5.50164	298.017	0.0481371	41.059	3129.22
Validation	1139	0	42	69	111797324	0.801406	14	3.66377	82	57.8494	8.68545	61	14	68	6.172	58.8658	-1.03128	2.37528e+07	0.668772	118.638	8.18626	1.22768	-0.583774	0.453427	0.115888	0.584949	0.115455	0.515289	0.102236	0.942344	0.942316	0.993191	0.976923	-0.296718	0.564038	0.115077	2.84634	0.63649	1.13534	0.788157	0.592237	5.69267	1.01809	0.142329	3.65857	8013.53	0.248381	45.0499	21576.6
Validation	1140	0	47	76	68298850	1.12808	15	3.17765	97	62.744	9.04631	64	16	81	6.36444	63.7738	-0.496595	2.03546e+07	0.566532	130.293	9.46909	2.01882	0.00278618	0.701701	0.280304	0.422421	0.27894	0.849091	0.199665	0.860757	0.860666	0.983536	0.944257	-0.151948	0.491034	0.277746	3.05995	0.405311	1.93307	0.613941	0.442616	6.11989	1.64771	0.245501	5.26907	761.27	0.0453326	43.6782	9513.78
Validation	1141	0	38	71	292703429	1.11167	22	2.06143	88	55.4225	11.3226	58	13	75	9.14079	56.9262	-0.361367	6.21888e+07	0.512066	168.944	7.47468	1.8027	-0.447029	0.900349	0.137889	0.733075	0.137548	0.573962	0.118169	0.931283	0.93126	0.991895	0.972502	-0.438002	0.773967	0.13725	2.69886	0.426476	1.66457	0.591703	0.766827	5.39772	1.52517	0.25956	4.54699	15344.1	0.169878	40.839	46251.8
Validation	1142	0	25	50	15342325	0.92812	13	3.02421	71	37.5763	7.87794	38	4	67	5.61886	38.8596	0.0213151	4.57236e+06	0.656535	98.0946	4.33793	1.43836	0.157329	0.53958	0.219553	0.419432	0.218317	0.757872	0.171001	0.891047	0.890965	0.978102	0.945482	-0.151729	0.472382	0.217236	2.06341	0.50375	1.63933	0.697408	0.429186	4.12683	1.41492	0.189783	5.15507	501.352	0.0493456	49.781	6670.4
Validation	1143	0	35	68	63016546	1.1821	18	2.61823	88	52.6366	10.3626	54	4	84	7.72232	54.1299	-0.364619	1.87804e+07	0.494932	159.433	7.42251	1.96935	-0.471442	0.84443	0.256148	0.529213	0.254003	0.81369	0.188622	0.873356	0.873213	0.98497	0.949271	-0.2165	0.592982	0.252126	2.69715	0.357365	1.96645	0.54146	0.544782	5.3943	1.70285	0.275144	5.27148	1064.21	0.0494819	44.8126	10644.5
Validation	1144	0	43	73	397952920	1.01795	15	3.61951	91	60.5114	9.37496	63	12	79	6.67523	61.6546	-0.960699	8.45504e+07	0.620387	139.662	8.70881	2.32052	-0.343647	0.640818	0.165812	0.582502	0.164612	0.644117	0.137762	0.917894	0.917814	0.990268	0.967118	-0.284202	0.624002	0.163562	2.93082	0.539633	1.56739	0.724686	0.61051	5.86165	1.39739	0.201657	4.51634	13960.9	0.133356	45.8785	64947.7
Validation	1145	0	44	70	77856438	0.793971	13	4.4288	85	58.3	7.89965	60	13	72	5.38504	59.2203	-1.10573	1.65416e+07	0.699158	108.157	8.40474	1.46205	-0.537798	0.427245	0.124555	0.537863	0.123402	0.538888	0.10881	0.938491	0.938415	0.992694	0.975358	-0.258118	0.527092	0.122392	2.88597	0.655721	1.1632	0.803464	0.566764	5.77194	1.03604	0.13795	4.00772	3997.76	0.180079	47.6696	15521.3
Validation	1146	1	46	71	675966004	0.760862	12	4.64214	86	60.466	7.9132	63	10	76	5.41813	61.3339	-1.22504	1.43618e+08	0.722247	105.703	8.53122	1.42862	-0.467033	0.408996	0.110204	0.56545	0.109512	0.497741	0.097839	0.945359	0.945313	0.99353	0.978121	-0.289316	0.550188	0.108907	2.90798	0.67837	1.11385	0.818711	0.600534	5.81595	1.00176	0.1298	3.65807	43982.2	0.244767	41.1776	129781
Validation	1147	1	46	70	200443694	0.758125	12	4.12889	85	58.7225	7.70379	60	15	70	5.28286	59.565	-0.955741	4.25869e+07	0.713181	99.6531	8.44262	1.16688	-0.420912	0.402915	0.125296	0.519773	0.12484	0.541549	0.109255	0.937656	0.937626	0.992638	0.975047	-0.24614	0.517086	0.12444	2.89364	0.652929	1.16324	0.801667	0.5388	5.78727	1.03659	0.132053	3.75744	12256.3	0.216945	41.4841	40291.2
Validation	1148	0	45	70	76285842	0.839123	13	3.7728	85	57.9403	7.86926	59	12	73	5.5553	58.815	-0.731682	1.70426e+07	0.6747	102.123	8.38786	1.23623	-0.414386	0.45436	0.147996	0.499904	0.14737	0.600933	0.125529	0.926419	0.926377	0.991305	0.970547	-0.227373	0.517101	0.146823	2.88289	0.60416	1.30281	0.768403	0.522741	5.76578	1.15279	0.150589	4.2904	3081	0.139709	48.3162	14879.2
Validation	1149	1	50	76	955885715	1.08569	12	4.83126	93	65.7028	8.17246	69	9	84	5.49081	66.5597	-1.3093	2.03091e+08	0.587079	113.34	9.76856	2.62016	0.00406805	0.743015	0.200551	0.571268	0.200117	0.717091	0.159032	0.900014	0.899985	0.988211	0.959991	-0.267429	0.633645	0.199737	3.10367	0.460824	1.75506	0.660593	0.612322	6.20735	1.55304	0.235891	4.91511	19533.9	0.0905329	41.3221	126672
Validation	1150	1	44	67	1270449876	0.776916	11	4.39761	88	56.6382	7.2469	58	8	80	4.97072	57.4201	-0.977193	2.95673e+08	0.684267	89.1789	8.14354	1.32558	-0.611793	0.483746	0.11842	0.600923	0.117564	0.521699	0.104143	0.941361	0.941304	0.993049	0.976516	-0.310135	0.584285	0.116815	2.83762	0.621287	1.17832	0.777367	0.608501	5.67523	1.05738	0.150541	3.68659	97621.1	0.253346	38.3888	263667
Validation	1151	0	49	74	373731739	0.889005	11	4.72858	89	64.2797	7.9157	67	15	74	5.19117	65.1073	-1.35992	7.47637e+07	0.681239	107.074	9.1564	1.41671	-0.0383324	0.46192	0.173462	0.447227	0.172693	0.661131	0.14258	0.913782	0.91373	0.98981	0.965487	-0.190644	0.487892	0.17202	3.01399	0.584882	1.42175	0.757795	0.471669	6.02798	1.24592	0.158846	4.3934	9776.48	0.110887	45.2615	60062.1
Validation	1152	0	45	72	88335492	0.814339	14	3.7658	85	60.7532	8.50764	63	13	72	6.08798	61.6935	-1.02721	1.87681e+07	0.696437	115.142	8.60297	1.15477	-0.318976	0.40196	0.145686	0.458323	0.145126	0.595393	0.12393	0.92753	0.927493	0.99144	0.970993	-0.202619	0.477216	0.144636	2.92211	0.63332	1.25056	0.789691	0.492877	5.84421	1.10335	0.136911	4.11033	3427.2	0.147667	47.8688	16163.6
Validation	1153	0	36	70	161222023	1.18887	17	2.86553	96	54.8748	10.3641	57	7	89	7.54905	56.3608	-0.495615	4.80479e+07	0.515607	165.292	7.86644	2.48087	-0.534835	0.842989	0.239964	0.550643	0.238741	0.791957	0.181545	0.880833	0.880752	0.985906	0.952293	-0.230078	0.615902	0.237671	2.77754	0.39276	1.93898	0.59217	0.575392	5.55507	1.69429	0.270738	5.24694	2672.66	0.052659	47.6943	26169.1
Validation	1154	0	38	77	128649059	1.41568	18	3.411	92	62.247	11.9056	67	10	82	8.24689	64.0117	-1.08933	2.37526e+07	0.458747	222.806	9.55082	5.95635	-0.633894	1.20751	0.257523	0.642828	0.25527	0.817751	0.189834	0.87274	0.87259	0.984891	0.949021	-0.296231	0.718659	0.253299	3.05161	0.335476	2.2089	0.545749	0.686486	6.10321	1.94601	0.366258	5.51069	1689.69	0.0538168	41.7627	14403.3
Validation	1155	0	37	69	372948402	0.964902	15	3.62776	88	56.3216	9.85153	60	11	77	6.68947	57.6986	-1.09448	7.92379e+07	0.616302	156.999	7.98309	2.82137	-1.01739	0.697222	0.118316	0.702263	0.117494	0.521913	0.104134	0.94139	0.941335	0.993055	0.976529	-0.393505	0.688582	0.116774	2.7996	0.58163	1.34447	0.748897	0.715887	5.59921	1.22377	0.203884	4.07196	23551.6	0.210233	45.1429	69041.9
Validation	1156	1	43	74	393587757	1.07514	12	4.67782	122	61.8323	9.59387	66	10	112	5.87818	63.1561	-1.40933	8.3623e+07	0.617808	165.458	8.92353	4.03145	-0.617907	0.759978	0.151351	0.659831	0.150223	0.609995	0.128091	0.925076	0.925001	0.994188	0.97499	-0.348718	0.687972	0.149237	2.96157	0.553119	1.57235	0.735905	0.710323	5.92314	1.41825	0.227832	4.43685	15927.8	0.161415	45.9113	60962.8
Validation	1157	0	40	73	257807489	0.994494	16	3.95144	90	60.3354	10.1694	65	4	86	6.8526	61.7202	-1.25292	5.47747e+07	0.636828	169.017	8.53345	2.9445	-0.726405	0.644151	0.150657	0.610629	0.149746	0.607967	0.127516	0.925279	0.925218	0.991154	0.970081	-0.30854	0.632525	0.148948	2.89991	0.578099	1.4672	0.752205	0.674794	5.79982	1.31436	0.198702	4.43786	8821.18	0.130342	46.2081	43098.6
Validation	1158	0	36	71	25716584	1.22949	19	2.69603	90	54.9245	10.7956	57	13	77	8.09876	56.4928	-0.46305	7.66413e+06	0.500706	174.729	8.02218	2.6203	-0.519898	0.847761	0.245059	0.542804	0.243088	0.799532	0.18403	0.878785	0.878653	0.98562	0.951448	-0.228623	0.611431	0.241363	2.80531	0.395588	1.95421	0.597281	0.575861	5.61062	1.70261	0.273205	5.28054	377.545	0.0468534	50.39	4034.69
Validation	1159	0	35	59	183180276	1.09241	13	3.22152	87	47.367	7.58538	48	1	86	5.33529	48.3304	-0.243464	5.45919e+07	0.494073	92.196	6.07814	1.03455	0.0246683	0.720583	0.348897	0.346403	0.347583	0.927279	0.224799	0.826427	0.82634	0.9795	0.930527	-0.0972455	0.407137	0.346434	2.44642	0.273333	2.03937	0.365789	0.350369	4.89284	1.68541	0.26737	5.43335	4137.65	0.0527613	27.7776	38746.2
Validation	1160	1	29	69	243157135	1.24656	19	3.43789	100	53.643	12.2873	58	-1	101	8.23781	55.8785	-1.00618	5.1662e+07	0.522985	244.831	13.8804	9.19974	-2.47613	1.41227	0.176219	0.77666	0.170245	0.664023	0.14564	0.915872	0.915475	0.995262	0.975786	-0.416069	0.780331	0.165028	3.68389	0.452311	1.85111	0.65374	0.810656	7.36778	1.66162	0.397121	4.72641	11458.7	0.147142	48.5411	40727.5
Validation	1161	0	41	72	471941006	1.06767	16	3.66187	97	58.6971	9.78876	61	10	87	6.59012	60.0299	-0.929002	9.52365e+07	0.601377	158.245	8.45935	3.42226	-0.710411	0.770588	0.174255	0.624128	0.171426	0.658713	0.14292	0.914758	0.91457	0.9898	0.965809	-0.313706	0.659955	0.168952	2.88267	0.515894	1.65911	0.70599	0.66378	5.76535	1.47638	0.236211	4.60674	17269.6	0.131865	46.7565	78758.7
Validation	1162	1	41	73	230690041	1.11621	17	3.28366	90	59.5888	9.95666	62	11	79	7.08236	60.8768	-0.837668	6.87509e+07	0.573563	155.155	8.61029	2.66	-0.377897	0.738513	0.211456	0.544056	0.210326	0.731945	0.164101	0.895025	0.89495	0.987581	0.957972	-0.248767	0.597938	0.209337	2.91167	0.467069	1.77614	0.666973	0.572154	5.82335	1.56059	0.237492	4.93667	4878.1	0.0783656	47.6998	35703.2
Validation	1163	0	35	63	10554911	1.14061	15	2.90254	78	49.4423	8.73721	50	9	69	6.10093	50.6457	-0.278673	3.14561e+06	0.481277	120.445	6.77347	1.1956	-0.251359	0.738216	0.337696	0.367834	0.33347	0.920726	0.222491	0.833969	0.833688	0.98021	0.933447	-0.11129	0.424	0.329772	2.58315	0.290385	2.03022	0.422472	0.369792	5.1663	1.68034	0.268978	5.49757	180.53	0.0438712	38.7413	1980.46
Validation	1164	0	36	70	343563199	1.24346	18	2.82829	93	54.3983	10.4782	56	5	88	7.56977	55.9315	-0.399259	1.0239e+08	0.493769	169.162	7.71829	2.95494	-0.503597	0.957285	0.250354	0.581189	0.249638	0.806056	0.186092	0.8753	0.875253	0.985286	0.950096	-0.249151	0.652583	0.249012	2.74607	0.353953	2.0567	0.548753	0.600341	5.49214	1.80337	0.30191	5.34784	5878.71	0.053529	42.9027	54227.2
Validation	1165	1	34	59	257048547	1.07279	9	3.78693	77	49.2941	7.11425	51	13	64	4.53552	50.1906	-1.01622	6.3262e+07	0.508917	89.1885	7.0181	1.72026	-0.587179	0.852812	0.192088	0.630601	0.191675	0.700923	0.15415	0.904231	0.904204	0.988708	0.961679	-0.306439	0.675875	0.191314	2.61778	0.378871	1.74307	0.541736	0.630769	5.23557	1.54934	0.261225	4.96685	9804.92	0.096089	39.8805	51929.9
Validation	1166	1	40	66	336533313	0.98092	13	3.41201	83	53.4526	8.01678	55	12	71	5.52632	54.4302	-0.623686	7.1501e+07	0.56583	105.468	7.55183	1.48086	-0.602758	0.689628	0.184343	0.574158	0.183614	0.682858	0.149064	0.908315	0.908266	0.989169	0.963302	-0.267275	0.608363	0.182975	2.72494	0.450361	1.5936	0.633914	0.579592	5.44989	1.40674	0.218493	4.66857	12531.4	0.110319	40.0998	64273.7
Validation	1167	1	31	64	105730944	1.22678	17	3.03708	92	48.4803	10.0865	50	-9	101	7.27475	50.079	-0.461595	2.54103e+07	0.462898	157.572	12.7423	2.38122	-0.52978	0.974662	0.269878	0.562	0.257414	0.836648	0.199044	0.873355	0.872539	0.989721	0.957393	-0.243501	0.629371	0.246648	3.54475	0.313518	2.05238	0.453206	0.572146	7.0895	1.75648	0.311135	5.47904	2260.23	0.0536121	48.7393	19515.3
Validation	1168	0	38	77	665827825	1.48829	24	2.17196	105	56.5202	12.8314	55	3	102	10.0384	58.4935	0.0686005	1.98432e+08	0.3894	226.956	8.18944	5.35458	0.289131	1.55413	0.3215	0.656633	0.320066	0.901745	0.216401	0.840206	0.84011	0.987646	0.94669	-0.27966	0.742233	0.318812	2.80728	0.2168	2.53281	0.349718	0.664497	5.61456	2.2059	0.468907	5.88288	9639.9	0.0495365	32.2492	75778
Validation	1169	0	39	71	22054321	1.05666	16	2.74295	93	55.3241	9.70831	56	16	77	7.26578	56.6013	-0.407507	4.68574e+06	0.550153	142.953	7.81412	1.42102	-0.423737	0.640847	0.260916	0.413327	0.250212	0.823433	0.194342	0.876678	0.875964	0.984841	0.950314	-0.159863	0.467499	0.240847	2.77826	0.42385	1.78233	0.618467	0.431995	5.55653	1.4959	0.225441	5.10807	391.097	0.0568124	53.9085	3787.26
Validation	1170	0	36	72	47721468	1.05348	18	3.26029	82	58.7331	11.3046	63	13	69	7.86932	60.3861	-1.07443	1.01391e+07	0.600286	196.902	8.28297	2.71906	-0.775156	0.646666	0.175763	0.560057	0.173799	0.668099	0.14475	0.913428	0.913297	0.989696	0.965306	-0.250988	0.582502	0.17208	2.85736	0.550074	1.53217	0.731056	0.594707	5.71472	1.35238	0.205607	4.4644	1473.85	0.11262	53.7407	7855.94
Validation	1171	0	39	75	94302067	1.30924	16	4.11218	92	62.3442	11.3772	68	0	92	7.58193	64.0152	-1.32531	2.41313e+07	0.514404	211.151	9.22923	4.92457	-0.626271	0.989075	0.261642	0.574112	0.255719	0.831233	0.194413	0.873128	0.872733	0.984714	0.949054	-0.241472	0.642603	0.250536	3.00775	0.394619	2.06479	0.60777	0.624115	6.01549	1.79265	0.312679	5.28842	1281.02	0.0556676	46.7977	11837.5
Validation	1172	0	34	57	152882830	0.991677	11	2.9628	76	46.2779	6.7027	47	9	67	4.74149	47.0561	-0.303683	3.2482e+07	0.529522	72.6416	5.83436	0.92591	0.257209	0.759015	0.215562	0.558116	0.21496	0.737053	0.165814	0.89262	0.89258	0.987331	0.957028	-0.255593	0.607706	0.214436	2.38712	0.356403	1.73442	0.499425	0.559912	4.77424	1.51614	0.243644	5.28619	4357.89	0.0631175	41.5083	36560.3
Validation	1173	0	35	71	800479707	1.1941	18	2.88653	97	55.8346	11.0801	58	6	91	7.9003	57.4944	-0.706471	1.70073e+08	0.530718	188.111	7.95618	3.61639	-0.784583	0.931342	0.180717	0.668715	0.178891	0.67616	0.147261	0.910859	0.910737	0.989402	0.964283	-0.344034	0.715628	0.177293	2.78709	0.445333	1.81359	0.641399	0.688811	5.57417	1.6272	0.278015	4.73787	30476.6	0.125854	44.3095	128518
Validation	1174	0	30	63	123814319	1.14987	13	3.4397	85	50.604	9.52206	54	7	78	6.33998	52.0565	-1.06423	3.09536e+07	0.517777	149.117	7.36685	3.91292	-1.3262	0.968281	0.179764	0.67919	0.176501	0.676642	0.147654	0.912293	0.912076	0.989483	0.964809	-0.33882	0.696173	0.173646	2.67744	0.448569	1.6876	0.638898	0.680672	5.35488	1.50096	0.287011	4.67259	5856.39	0.128177	49.5275	23657.2
Validation	1175	0	33	70	711824273	1.1255	17	3.08779	120	55.7053	10.9136	59	0	120	7.70432	57.3641	-0.847165	1.51237e+08	0.561058	187.554	7.90931	3.82338	-1.06006	0.888168	0.162894	0.682616	0.158355	0.634095	0.136567	0.921555	0.921276	0.993774	0.973714	-0.362423	0.711738	0.154604	2.77982	0.492327	1.67605	0.681556	0.710201	5.55964	1.50096	0.262765	4.47142	33762.3	0.156077	43.2982	121367
Validation	1176	0	32	71	283728970	1.12383	18	2.99995	87	56.5151	11.6459	61	8	79	8.14313	58.3363	-0.973773	6.0282e+07	0.568883	209.173	8.10125	4.28326	-1.16698	0.852634	0.152206	0.687968	0.14865	0.611449	0.129457	0.926268	0.926031	0.99111	0.970389	-0.362616	0.702132	0.14554	2.81512	0.533325	1.59113	0.716806	0.720609	5.63023	1.43168	0.25121	4.42321	13047.2	0.156492	49.526	47429.5
Validation	1177	0	31	77	114485260	1.59207	24	2.53641	95	60.3828	14.4141	67	13	82	11.0032	62.7534	-0.869745	2.43239e+07	0.386183	291.911	9.28894	8.86975	-1.03893	1.66498	0.304947	0.6868	0.300063	0.885639	0.211362	0.850783	0.850457	0.982148	0.94015	-0.31202	0.769107	0.295789	2.99126	0.246867	2.54474	0.439073	0.722626	5.98252	2.22732	0.492483	5.88439	1364.84	0.0469468	36.696	11227.1
Validation	1178	0	29	73	251843776	1.31218	21	2.85805	94	57.7385	13.2404	64	6	88	9.75017	59.9591	-0.990395	5.35076e+07	0.51465	261.369	8.2478	6.86452	-1.46708	1.16796	0.205957	0.693661	0.202007	0.731287	0.163817	0.899655	0.899392	0.987955	0.95973	-0.345553	0.737397	0.198551	2.82952	0.439722	1.95677	0.646942	0.745449	5.65903	1.7428	0.343479	5.00547	6313.9	0.0901317	48.2892	36052.3
Validation	1179	0	39	73	11336074	1.1058	19	2.49353	85	58.0636	10.5631	60	21	64	8.09485	59.4356	-0.550088	2.4085e+06	0.549648	161.209	8.46591	1.94514	-0.23577	0.7004	0.221458	0.51132	0.221261	0.754599	0.170536	0.889403	0.889389	0.986977	0.955754	-0.217845	0.573714	0.221088	2.88876	0.446072	1.78497	0.647232	0.528033	5.77751	1.56269	0.230464	5.22901	160.838	0.0501209	50.482	1763.82
Validation	1180	0	39	69	201181739	0.926968	13	3.86095	86	57.0229	9.09679	60	5	81	5.97537	58.2412	-1.07964	4.56908e+07	0.641858	140.421	8.13636	2.44931	-0.821916	0.632757	0.127342	0.658494	0.12624	0.546691	0.110875	0.937064	0.936991	0.992529	0.974789	-0.352155	0.655796	0.125275	2.83015	0.586454	1.35769	0.754183	0.676075	5.6603	1.22733	0.190025	4.10818	11819	0.199276	43.2473	38068.6
Validation	1181	0	31	75	31180980	1.42047	24	2.50899	90	58.2749	13.7349	64	13	77	10.6315	60.5206	-0.782643	6.62482e+06	0.458568	266.788	8.65987	5.61397	-0.75836	1.17044	0.274591	0.610421	0.267606	0.845317	0.199425	0.867358	0.866895	0.983972	0.946711	-0.268523	0.683358	0.261521	2.90409	0.349884	2.21846	0.563741	0.644479	5.80817	1.93047	0.361257	5.47555	405.963	0.0476874	46.39	3903.79
Validation	1182	1	38	71	1153117839	1.12656	18	3.1753	230	56.5354	10.4703	59	8	222	7.58775	57.9869	-0.669504	2.92801e+08	0.549526	166.224	7.97819	2.93033	-0.635854	0.853888	0.16115	0.678009	0.159873	0.633546	0.134761	0.920273	0.920191	0.998405	0.985476	-0.362063	0.720879	0.158779	2.79365	0.466251	1.71117	0.656934	0.704389	5.58731	1.54564	0.25376	4.72942	45535.8	0.132782	45.063	188453
Validation	1183	0	36	69	236314956	1.21276	19	2.67714	181	52.6431	10.7719	53	8	173	8.09236	54.2212	-0.293285	5.02083e+07	0.479268	168.636	7.12382	2.58737	-0.507911	1.00407	0.185921	0.684429	0.183723	0.686009	0.15037	0.908502	0.908358	0.997143	0.979611	-0.36168	0.741793	0.18182	2.63036	0.365875	1.89398	0.524264	0.697956	5.26071	1.70097	0.297497	5.12494	7938.44	0.0987602	45.9748	38524
Validation	1184	0	35	73	305820470	1.19656	18	2.98554	89	58.1845	11.2897	61	8	81	8.14702	59.8558	-0.864037	6.49757e+07	0.546055	197.277	8.42222	3.7335	-0.668763	0.884069	0.189721	0.640132	0.187698	0.697304	0.153282	0.906488	0.906354	0.988876	0.962528	-0.317916	0.693737	0.185927	2.87193	0.462168	1.81621	0.662615	0.679116	5.74386	1.62076	0.268447	4.83833	8757.96	0.1026	45.5853	46611.2
Validation	1185	0	36	72	61707354	1.30059	21	2.45786	92	55.1566	11.4388	57	6	86	8.548	56.8546	-0.314908	1.83902e+07	0.469478	190.19	7.96611	3.00386	-0.332257	1.0109	0.27538	0.567807	0.273554	0.84433	0.198078	0.863527	0.863405	0.983833	0.94535	-0.238002	0.650433	0.271957	2.78951	0.326447	2.16202	0.522173	0.598175	5.57902	1.88007	0.321569	5.46771	879.028	0.0460465	42.0287	8962.33
Validation	1186	0	39	74	418811531	1.13184	14	4.39197	92	60.989	10.6032	66	6	86	6.54786	62.5788	-1.42129	9.74704e+07	0.600303	196.448	8.68	5.4628	-1.13381	0.900532	0.174403	0.667759	0.172189	0.664864	0.143883	0.914274	0.914127	0.98978	0.965636	-0.342125	0.700719	0.170252	2.91511	0.520938	1.69499	0.712569	0.749328	5.83022	1.51599	0.268734	4.78027	11700.9	0.109409	47.3045	64200
Validation	1187	0	36	72	178626592	0.995751	15	3.93384	85	59.1049	10.606	64	13	72	6.81526	60.6892	-1.3252	3.79516e+07	0.639285	189.784	8.32946	3.99058	-1.13655	0.697943	0.143151	0.647065	0.140384	0.587711	0.12269	0.930269	0.930084	0.991628	0.972015	-0.323744	0.633962	0.137964	2.86183	0.605021	1.40001	0.771066	0.690457	5.72366	1.25227	0.210274	4.02695	9340.49	0.192595	47.9933	31004
Validation	1188	1	32	73	470775595	1.22678	19	3.03418	87	58.3008	12.0737	63	9	78	8.62182	60.1969	-0.993817	1.00023e+08	0.544284	224.686	8.36753	5.06408	-1.02494	0.992875	0.179787	0.686143	0.177671	0.675898	0.147112	0.911518	0.911376	0.989462	0.964536	-0.35842	0.730622	0.175818	2.85716	0.472123	1.81778	0.67185	0.73371	5.71432	1.63302	0.293166	4.75803	15218.1	0.117137	44.8547	70711.8
Validation	1189	1	34	70	340548426	1.11953	18	2.89839	93	55.2455	10.9693	59	0	93	7.84705	56.8779	-0.809227	7.23541e+07	0.55084	183.025	7.81829	3.2736	-0.963437	0.863572	0.160114	0.68127	0.157695	0.629426	0.134126	0.921556	0.921394	0.990624	0.968542	-0.361004	0.710084	0.155579	2.76438	0.484279	1.66239	0.672175	0.703124	5.52875	1.49554	0.255921	4.50374	16220	0.154084	45.9726	57985.3
Validation	1190	1	37	72	1199079902	0.980641	13	4.21733	91	59.2585	10.2002	64	-6	97	6.48864	60.7549	-1.35772	2.76808e+08	0.646442	179.589	15.1311	3.93627	-1.10737	0.706244	0.12809	0.681907	0.125979	0.548516	0.111729	0.937363	0.937222	0.99509	0.979054	-0.371905	0.674597	0.124131	3.87115	0.611481	1.37566	0.775048	0.741799	7.7423	1.24314	0.208583	4.06017	63055.1	0.194104	44.6967	209998
Validation	1191	0	34	69	29640224	1.24809	19	2.55559	88	52.9225	10.896	54	6	82	8.10554	54.563	-0.312212	8.83347e+06	0.477791	176.335	7.63862	2.27871	-0.365973	0.866842	0.296427	0.480753	0.291995	0.871428	0.206923	0.854741	0.854446	0.982641	0.941749	-0.180846	0.547839	0.288117	2.73752	0.337024	2.08852	0.52687	0.491294	5.47505	1.77958	0.290817	5.38212	423.18	0.042505	46.8692	4756.89
Validation	1192	0	42	75	66304749	1.18952	17	3.50488	88	62.213	10.2823	66	13	75	7.32239	63.5263	-1.06754	1.40873e+07	0.548806	165.137	9.15067	2.74577	-0.159021	0.775335	0.253495	0.501708	0.249688	0.813136	0.188643	0.875791	0.875537	0.985156	0.950189	-0.201319	0.568855	0.246356	3.00329	0.424057	1.92762	0.633088	0.520245	6.00658	1.6666	0.257207	5.11928	916.647	0.055791	47.5075	9016.89
Validation	1193	0	47	81	1251706379	1.43289	14	4.88651	139	67.2209	10.675	71	8	131	6.53424	68.7487	-1.36861	2.63693e+08	0.428043	207.738	10.8501	7.64433	-1.04182	1.37977	0.224792	0.715324	0.223687	0.763649	0.173018	0.888341	0.888267	0.993929	0.968065	-0.364268	0.780433	0.222719	3.24973	0.302353	2.18406	0.46517	0.760619	6.49946	1.956	0.401141	5.46121	20692.1	0.0781325	40.0424	113360
Validation	1194	0	28	62	256588067	1.30175	19	2.52939	87	45.6184	10.6526	46	3	84	7.75714	47.4486	-0.154839	7.64691e+07	0.447098	170.323	5.9426	2.83059	-0.201815	1.08448	0.278589	0.588674	0.274139	0.850914	0.200396	0.863672	0.863376	0.983691	0.945321	-0.246687	0.663412	0.270247	2.39597	0.278948	2.20342	0.388088	0.591416	4.79194	1.91222	0.340768	5.6466	5747.57	0.0504305	43.8495	50955.7
[truncated: 60 more columns]

## Sheet: PHE_Radiomics features
Sets	ID	Label_HE	original_firstorder_10Percentile	original_firstorder_90Percentile	original_firstorder_Energy	original_firstorder_Entropy	original_firstorder_InterquartileRange	original_firstorder_Kurtosis	original_firstorder_Maximum	original_firstorder_Mean	original_firstorder_MeanAbsoluteDeviation	original_firstorder_Median	original_firstorder_Minimum	original_firstorder_Range	original_firstorder_RobustMeanAbsoluteDeviation	original_firstorder_RootMeanSquared	original_firstorder_Skewness	original_firstorder_TotalEnergy	original_firstorder_Uniformity	original_firstorder_Variance	original_glcm_Autocorrelation	original_glcm_ClusterProminence	original_glcm_ClusterShade	original_glcm_ClusterTendency	original_glcm_Contrast	original_glcm_Correlation	original_glcm_DifferenceAverage	original_glcm_DifferenceEntropy	original_glcm_DifferenceVariance	original_glcm_Id	original_glcm_Idm	original_glcm_Idmn	original_glcm_Idn	original_glcm_Imc1	original_glcm_Imc2	original_glcm_InverseVariance	original_glcm_JointAverage	original_glcm_JointEnergy	original_glcm_JointEntropy	original_glcm_MaximumProbability	original_glcm_MCC	original_glcm_SumAverage	original_glcm_SumEntropy	original_glcm_SumSquares	original_gldm_DependenceEntropy	original_gldm_DependenceNonUniformity	original_gldm_DependenceNonUniformityNormalized	original_gldm_DependenceVariance	original_gldm_GrayLevelNonUniformity
Training	1	0	11	44	24816930	1.24439	18	2.82677	79	27.9765	10.213	28	-14	93	7.43622	30.7194	-0.043396	24816930	0.471722	160.997	6.88564	1.62013	-0.0341588	0.772734	0.527328	0.188738	0.484515	1.11762	0.291372	0.764837	0.762024	0.980064	0.920264	-0.0253172	0.22781	0.44744	2.61232	0.228186	2.43312	0.338814	0.219438	5.22463	1.84134	0.325016	5.40204	1414.16	0.0537744	25.9531	12405.3
Training	2	0	19	46	2485025	1.05298	15	3.33389	69	32.451	8.52377	33	-6	75	5.94813	34.221	-0.176584	2485025	0.582421	118.01	8.00997	1.19945	-0.1872	0.574123	0.389587	0.191183	0.371206	1.00199	0.250902	0.81746	0.816235	0.977407	0.926371	-0.0327324	0.235579	0.355123	2.82202	0.360589	2.02172	0.559522	0.200918	5.64405	1.59304	0.240928	5.02536	103.467	0.048759	31.6888	1235.9
Training	3	0	14	43	21966451	1.11611	15	2.92732	75	29.0294	8.95359	29	-11	86	6.52429	31.1083	-0.130697	21966451	0.516438	125.02	7.168	1.08594	-0.125352	0.643209	0.46758	0.15819	0.442967	1.06389	0.270449	0.782606	0.780978	0.982214	0.926757	-0.019692	0.190382	0.421551	2.66909	0.268963	2.20887	0.41618	0.158951	5.33819	1.6935	0.277697	5.3449	1125.43	0.0495807	30.2322	11722.6
Training	4	1	18	33	27159751	1.00479	8	3.6678	62	25.2955	4.53016	25	0	62	3.30241	25.9478	0.405369	27159751	0.500828	33.4231	2.24173	0.646461	0.047863	0.634558	0.36397	0.270884	0.363784	0.943494	0.230548	0.818139	0.818126	0.963612	0.909063	-0.0571389	0.317741	0.363622	1.47434	0.271591	1.94476	0.346597	0.270988	2.94868	1.57988	0.249632	5.41824	1951.19	0.0483699	31.9423	20202.9
Training	5	0	20	39	20187244	0.876299	10	3.36021	64	29.3435	5.67167	29	2	62	4.21997	30.2069	0.251571	20187244	0.610106	51.417	3.05999	0.672641	-0.282227	0.503038	0.316478	0.227867	0.314898	0.904021	0.216821	0.842815	0.842709	0.968425	0.921355	-0.0434684	0.264618	0.313515	1.73589	0.383913	1.73272	0.56868	0.228302	3.47178	1.41017	0.204879	5.28894	972.269	0.0439463	37.4861	13498
Training	7	0	20	42	3194663	0.950576	11	3.13755	62	30.5392	6.83932	30	5	57	4.94435	31.7305	0.260335	3194663	0.594452	74.1823	3.10953	0.669338	-0.182521	0.478839	0.384501	0.109429	0.375693	0.981881	0.242283	0.813621	0.813034	0.961956	0.906517	-0.0157391	0.139901	0.367986	1.75668	0.360253	1.85735	0.541489	0.116956	3.51336	1.45061	0.215835	5.0042	162.934	0.0513501	28.591	1886.2
Training	9	0	15	31	17096475	0.977611	7	6.13673	70	22.9491	5.03777	22	0	70	3.51129	23.9149	1.05403	17096475	0.539019	45.2619	1.75504	0.768918	0.336747	0.544192	0.319984	0.257828	0.318241	0.908695	0.218313	0.84117	0.841054	0.968082	0.920527	-0.0544016	0.297761	0.316716	1.30332	0.363631	1.75481	0.542256	0.263703	2.60663	1.4301	0.216044	5.31555	1211.92	0.0405418	51.0046	16112.9
Training	10	0	17	38.8	125314	0.946888	12	2.96495	55	28.3217	6.86537	29	8	47	4.8552	29.6027	0.0344072	125314	0.56438	74.2042	2.92884	0.440018	-0.174521	0.422895	0.406712	0.0178944	0.406712	0.963721	0.237673	0.796644	0.796644	0.959329	0.898322	-0.0183767	0.154015	0.406712	1.71006	0.349274	1.73771	0.504681	0.127866	3.42012	1.331	0.207402	4.34849	10.8182	0.0756516	15.1677	80.7063
Training	11	0	17	44	15452618	1.10816	15	3.56652	84	30.7789	8.60125	31	-13	97	6.02722	32.6789	0.16447	15452618	0.536868	120.569	7.41471	1.17884	-0.122821	0.644688	0.419419	0.211612	0.403299	1.0209	0.255603	0.801027	0.799963	0.983998	0.933167	-0.0359879	0.256118	0.389288	2.71256	0.294264	2.13324	0.463101	0.216847	5.42512	1.67822	0.266027	5.31539	735.889	0.0508562	28.6456	7768.48
Training	12	0	18	39	3550554	1.0125	12	3.58209	69	28.3799	6.83215	28	0	69	4.70212	29.6932	0.34397	3550554	0.537772	76.2664	2.75755	0.647592	-0.121282	0.527051	0.443617	0.0861857	0.438158	1.00527	0.249527	0.781831	0.781467	0.95589	0.890734	-0.0137808	0.126678	0.433381	1.65429	0.288159	1.98824	0.421429	0.107296	3.30857	1.52985	0.242667	5.02891	243.685	0.0605129	20.7113	2165.61
Training	13	0	18	38	1323697	1.01161	10	3.40751	61	27.5679	6.17878	27	6	55	4.5042	28.6469	0.393855	1323697	0.526473	60.6546	2.69451	0.658638	-0.135049	0.558891	0.417497	0.145162	0.414436	0.986692	0.244031	0.793292	0.793088	0.958392	0.896544	-0.022032	0.183777	0.411759	1.63066	0.283814	1.97884	0.413705	0.154673	3.26133	1.55234	0.244097	4.98896	105.28	0.0652698	18.3682	849.201
Training	14	0	11.2	38	3263909	1.09025	15	2.82722	60	25.2744	8.34852	26	-9	69	5.95407	27.3199	-0.187721	3263909	0.49224	107.582	6.45134	0.940844	-0.0819134	0.66315	0.436102	0.206493	0.422628	1.0261	0.256565	0.790922	0.790033	0.974587	0.915922	-0.0327708	0.251521	0.410926	2.52872	0.250257	2.15449	0.325088	0.209095	5.05743	1.68785	0.274813	5.29936	254.89	0.0582873	24.8176	2152.57
Training	15	0	20	42	9105072	0.994065	12	3.59618	72	30.664	7.14893	30	2	70	5.00686	31.985	0.422083	9105072	0.579156	82.7581	3.09007	0.800007	-0.141386	0.511859	0.39541	0.128129	0.38661	0.990492	0.244805	0.808162	0.807575	0.960865	0.903787	-0.022136	0.181192	0.37891	1.74955	0.343255	1.92095	0.521515	0.181584	3.4991	1.50283	0.226817	5.12483	427.608	0.0480458	31.513	5154.49
Training	16	1	19	42	14580459	0.947309	12	2.99987	68	30.1768	6.90516	30	2	66	5.16485	31.381	0.233819	14580459	0.586096	74.1305	3.03449	0.706657	-0.204263	0.510166	0.371397	0.157562	0.36634	0.963849	0.236047	0.817672	0.817335	0.963094	0.908668	-0.0243671	0.18881	0.361916	1.73199	0.349106	1.86553	0.527125	0.159521	3.46398	1.47903	0.220391	5.20288	684.399	0.0462244	34.127	8677.74
Training	17	0	24	43	1243821	0.650622	10	3.26443	62	33.2446	5.89923	33	8	54	4.15933	34.0788	0.0393799	1243821	0.759119	56.1586	3.53908	0.355511	-0.163647	0.274978	0.245972	0.0573607	0.243021	0.806421	0.186186	0.878982	0.878785	0.975539	0.939392	-0.014358	0.106781	0.240438	1.87929	0.565641	1.30297	0.735077	0.0870651	3.75859	1.04745	0.130237	4.73311	52.4827	0.0490035	32.6211	813.017
Training	18	0	18	39	7339996	0.958904	11	3.0359	68	28.6262	6.51938	28	1	67	4.78431	29.7593	0.200201	7339996	0.556153	66.1576	2.82933	0.648499	-0.182464	0.535259	0.396133	0.149544	0.392663	0.977139	0.240576	0.804247	0.804016	0.960547	0.902008	-0.0218395	0.178522	0.389626	1.67169	0.309956	1.91866	0.464753	0.150318	3.34337	1.51158	0.232848	5.18186	434.728	0.0524527	27.6963	4609.4
Training	19	0	15	41	5918575	1.05375	13	3.07947	71	28.3834	8.08792	29	-6	77	5.90968	30.1336	-0.0472525	5918575	0.526453	102.418	7.02722	0.917272	-0.128592	0.628481	0.410053	0.210503	0.401001	0.999797	0.247766	0.801008	0.800405	0.976039	0.920102	-0.0364242	0.253343	0.39308	2.64055	0.279656	2.07752	0.420032	0.213275	5.2811	1.6438	0.259633	5.35284	334.867	0.0513757	28.0528	3431.42
Training	20	0	18	32	6782899	1.02667	7	6.85804	75	24.59	4.56662	24	0	75	3.13878	25.3272	0.749082	6782899	0.4974	36.7999	2.17864	0.712826	0.0986806	0.604313	0.402551	0.200136	0.401971	0.971881	0.239849	0.799111	0.799073	0.976331	0.919625	-0.0378336	0.258794	0.401463	1.45881	0.263632	1.9828	0.342669	0.576049	2.91762	1.57798	0.251716	5.36858	550.565	0.0520678	27.7034	5259.51
Training	21	0	18	33	3668532	1.0017	7	3.97105	55	25.6526	4.67393	26	4	51	3.38544	26.3465	0.345889	3668532	0.509314	36.0844	2.44195	0.617357	-0.0658626	0.59293	0.403687	0.189919	0.403447	0.971095	0.239883	0.798316	0.7983	0.959642	0.89915	-0.0302783	0.229647	0.403237	1.54744	0.264181	1.97261	0.344375	0.254221	3.09489	1.56795	0.249154	5.32404	287.678	0.054433	25.2372	2691.72
Training	22	0	8	45	15320306	1.37363	20	35.0967	404	27.6409	11.5839	28	-22	426	8.39012	31.3863	1.53545	15320306	0.4402	221.08	6.74424	8.4619	0.386908	0.939317	0.636621	0.191578	0.539599	1.2061	0.344513	0.744441	0.739194	0.998057	0.971844	-0.0237416	0.235703	0.468052	2.5823	0.199153	2.67742	0.288141	0.289837	5.16459	1.97441	0.393985	5.38854	894.691	0.057529	23.0092	6845.99
Training	47	0	18	36	11371546	0.961366	10	3.08903	59	27.1176	5.63635	27	3	56	4.08218	28.0256	0.162765	11371546	0.535388	50.0743	2.6744	0.604732	-0.171837	0.561506	0.386511	0.184619	0.385853	0.958905	0.23551	0.807183	0.807139	0.961379	0.90357	-0.0327542	0.216552	0.385278	1.62192	0.293428	1.90329	0.427436	0.184844	3.24385	1.51396	0.237004	5.35472	718.324	0.0496149	30.0564	7751.35
Training	48	1	19	41	19905639	0.961315	12	3.40671	72	30.0707	6.90791	30	-12	84	4.91462	31.3211	0.220398	19905639	0.584368	76.76	7.54708	0.815038	-0.214294	0.53177	0.349638	0.206678	0.347362	0.934966	0.227012	0.826698	0.826547	0.979473	0.930603	-0.0442813	0.254495	0.345371	2.73889	0.358212	1.8522	0.539839	0.238167	5.47778	1.49444	0.220352	5.26432	928.618	0.045765	34.9146	11857.4
Training	50	1	18	40	708714	0.999239	12	3.56689	61	29.3501	6.95053	29	1	60	4.93631	30.6584	0.30252	708714	0.555647	78.5087	2.87665	0.67721	-0.166193	0.531185	0.409038	0.131213	0.403358	0.976925	0.240888	0.799268	0.798889	0.959358	0.899445	-0.0363537	0.199823	0.398387	1.68701	0.314245	1.92953	0.468048	0.177707	3.37403	1.50675	0.235056	4.94417	46.3767	0.0615075	20.7211	418.958
Training	53	0	18	38	9458470	1.02207	10	3.31519	68	27.2637	6.39337	27	1	67	4.54363	28.4266	0.424642	9458470	0.515415	64.7597	2.56816	0.749135	-0.0954084	0.636467	0.377563	0.25548	0.375394	0.955482	0.233832	0.812665	0.81252	0.962344	0.90626	-0.0560225	0.299886	0.373496	1.58221	0.2754	1.99292	0.385291	0.255992	3.16442	1.60828	0.253507	5.44016	582.137	0.049734	29.7971	6032.93
Training	58	0	20	41	4324254	0.885264	11	3.09717	72	30.3676	6.54272	30	0	72	4.74119	31.4604	0.0841698	4324254	0.618275	67.5678	3.14894	0.659259	-0.250573	0.472932	0.330487	0.177607	0.326792	0.921097	0.222313	0.83722	0.836973	0.967122	0.918487	-0.0327236	0.208151	0.323559	1.76446	0.395356	1.73892	0.582103	0.17862	3.52892	1.3968	0.200855	5.19242	195.384	0.0447205	36.5776	2701.24
Training	59	0	9	45	6605456	1.34666	19	2.76228	80	27.7097	11.2517	28	-17	97	8.21274	30.9967	0.00248221	6605456	0.44331	192.968	6.84633	2.14085	0.0376917	0.853792	0.653852	0.132647	0.56236	1.21803	0.33593	0.73381	0.72797	0.975615	0.908433	-0.0148714	0.173421	0.484748	2.60697	0.199721	2.66212	0.288468	0.144575	5.21393	1.92473	0.376911	5.26762	424.349	0.0617234	19.9411	3047.76
Training	60	0	15	38	2084149	1.0793	12	3.31827	59	25.9166	7.31021	26	-6	65	5.05468	27.5495	0.0916694	2084149	0.494959	87.3059	6.65428	0.766751	-0.0570481	0.614588	0.428646	0.176707	0.42169	1.00198	0.24863	0.79029	0.78985	0.974914	0.915891	-0.0313711	0.220733	0.415834	2.5705	0.26018	2.06931	0.350681	0.191811	5.14099	1.62334	0.260808	5.06798	183.827	0.0669437	17.6092	1359.16
Training	62	0	17	48	48582209	1.21473	17	3.73047	103	32.4604	9.82259	33	-17	120	6.89229	34.7983	0.0578348	48582209	0.519254	157.242	7.9668	2.74872	0.054325	0.823448	0.452764	0.290587	0.419411	1.06913	0.275834	0.7958	0.79363	0.987902	0.940677	-0.0582097	0.353187	0.390735	2.80609	0.283731	2.36545	0.475976	0.430311	5.61218	1.85609	0.319053	5.42192	1825.76	0.0455075	36.4319	20832.5
Training	68	0	19	42	13894284	0.942565	11	3.36954	72	30.3764	6.9918	30	-10	82	5.03696	31.6482	0.0579265	13894284	0.597821	78.8782	7.64199	0.763014	-0.221386	0.499725	0.362321	0.159136	0.35454	0.959455	0.234833	0.824027	0.823508	0.978824	0.929351	-0.029631	0.193376	0.347731	2.75819	0.370132	1.84504	0.554949	0.165785	5.51638	1.46141	0.215512	5.19183	610.976	0.0440439	37.4898	8292.97
Training	74	0	16	38	17871023	1.02463	12	3.10528	64	26.6999	6.98555	27	-11	75	4.9822	28.1042	0.0158008	17871023	0.512208	76.9621	6.76187	0.759724	-0.129447	0.636404	0.373879	0.260008	0.371144	0.95555	0.23367	0.814884	0.814701	0.978055	0.925862	-0.0564998	0.304588	0.368751	2.58771	0.279047	1.99186	0.396835	0.260382	5.17541	1.60849	0.252571	5.516	1039.15	0.0459273	34.3979	11589.2
Training	86	0	17	37	10730335	1.00724	11	3.18003	66	26.8087	6.3996	27	-7	73	4.57194	27.9894	0.0571246	10730335	0.517574	64.7004	6.81692	0.690918	-0.150632	0.59726	0.387814	0.212782	0.385829	0.962475	0.236167	0.807416	0.807284	0.977222	0.9229	-0.0430146	0.254109	0.384092	2.60087	0.282648	1.96177	0.405024	0.253457	5.20174	1.56681	0.246268	5.43097	659.443	0.0481451	32.017	7089.22
Training	87	0	17	40	24772832	1.03873	12	3.29101	81	28.1042	7.2084	28	-15	96	5.12198	29.5438	0.18983	24772832	0.525697	82.9927	7.03362	0.854525	-0.150158	0.624322	0.382667	0.240006	0.377176	0.970461	0.238296	0.812322	0.811961	0.985326	0.937268	-0.0489424	0.284881	0.372417	2.64068	0.290536	2.01221	0.435419	0.242349	5.28135	1.61331	0.251747	5.46835	1321.16	0.0465493	34.1608	14920.3
Training	89	0	15	39	12270940	1.04553	13	3.15141	81	27.3323	7.44564	27	-6	87	5.33315	28.8912	0.0747589	12270940	0.513514	87.6469	6.83077	0.790394	-0.10917	0.614987	0.410061	0.199894	0.404676	0.988502	0.24412	0.798553	0.798201	0.984272	0.932682	-0.0356273	0.238753	0.400026	2.60375	0.272042	2.04435	0.390491	0.201337	5.20749	1.61875	0.256262	5.36913	766.74	0.0521556	27.6161	7549.17
Training	91	1	18	37	14987162	0.969896	10	3.10266	64	27.1241	5.91475	27	-1	65	4.31286	28.1233	0.104686	14987162	0.533701	55.2058	6.93378	0.623084	-0.171831	0.565803	0.386144	0.188792	0.385032	0.958067	0.235035	0.807669	0.807595	0.977305	0.923031	-0.036509	0.221677	0.384059	2.62466	0.294453	1.91196	0.429416	0.189545	5.24933	1.52133	0.237987	5.37843	925.677	0.0488509	31.2241	10113.1
Training	94	1	14	32	16148843	0.968362	9	3.10773	58	22.7283	5.44183	23	-8	66	4.01926	23.7357	0.144971	16148843	0.524232	46.8101	5.68992	0.609789	0.190895	0.569424	0.369542	0.212719	0.369422	0.945104	0.231264	0.815309	0.815301	0.978264	0.92612	-0.0406299	0.24868	0.369316	2.37486	0.299924	1.87542	0.440194	0.212929	4.74971	1.50525	0.234742	5.41211	1282.77	0.0447521	36.0921	15026.6
Training	95	0	20	39	17367247	0.859682	10	3.03465	64	29.2405	5.78063	29	0	64	4.26937	30.1259	0.129805	17367247	0.609858	52.5601	3.06216	0.686561	-0.318859	0.513893	0.291305	0.276669	0.290754	0.866927	0.205276	0.854715	0.854678	0.970895	0.927339	-0.0683782	0.314091	0.290272	1.73393	0.397724	1.67736	0.582796	0.276974	3.46786	1.38359	0.2013	5.30435	819.792	0.0428403	41.2375	11670.2
Training	96	0	2	42	20891683	1.42019	23	2.51309	89	22.6233	12.548	23	-30	119	9.46509	27.244	0.0694511	20891683	0.42348	230.423	11.7592	3.106	0.0240598	1.06238	0.600925	0.277346	0.521277	1.19514	0.3284	0.752425	0.747324	0.984098	0.926944	-0.0437024	0.333095	0.453567	3.41229	0.190992	2.76421	0.292224	0.280168	6.82458	2.07824	0.415827	5.62685	1383.05	0.0491367	30.2836	11919.7
Training	97	0	15	32	6238710	0.989659	10	3.24983	64	23.2106	5.51306	23	0	64	4.0017	24.2043	0.249392	6238710	0.512985	47.116	2.02176	0.712137	0.21257	0.638232	0.322894	0.327811	0.322523	0.903236	0.217182	0.8388	0.838776	0.967728	0.919388	-0.0867466	0.378004	0.322199	1.39387	0.306008	1.86511	0.446371	0.331335	2.78773	1.54067	0.240281	5.53845	450.815	0.0423341	40.7427	5462.78
Training	98	1	17	36	21093086	1.02573	9	3.57865	72	25.781	5.91847	25	-1	73	4.23056	26.8571	0.384929	21093086	0.500344	56.6434	6.48933	0.710043	-0.0271462	0.632494	0.386203	0.241814	0.385134	0.959188	0.235426	0.807611	0.80754	0.977301	0.923009	-0.0504642	0.286749	0.384199	2.5353	0.265321	1.99536	0.337367	0.24495	5.0706	1.60519	0.254674	5.50129	1415.23	0.0483956	31.3948	14631.6
Training	99	0	13	31	6512517	0.919219	9	4.48836	65	21.7202	5.55388	21	-3	68	3.95838	22.8841	0.655524	6512517	0.570135	51.9135	5.28583	0.749979	0.341298	0.525122	0.310047	0.25701	0.309116	0.892536	0.213385	0.845597	0.845535	0.981778	0.938208	-0.0592131	0.298437	0.308302	2.28736	0.378839	1.71278	0.56034	0.321577	4.57473	1.39927	0.208792	5.29038	516.038	0.0414955	47.3076	7090.2
Training	100	1	23	44	31210923	0.7128	11	3.05483	67	33.6244	6.37892	33	-2	69	4.7169	34.5575	0.147795	31210923	0.737165	63.6209	8.41979	0.642366	-0.190428	0.335598	0.212012	0.225567	0.210568	0.745164	0.167057	0.894956	0.89486	0.987554	0.957934	-0.0583357	0.259198	0.209305	2.89636	0.577113	1.34667	0.747856	0.232127	5.79271	1.12881	0.136902	4.96234	1145.84	0.043843	47.3229	19265.8
Training	101	0	15	34	7163335	1.00045	10	2.88697	52	24.032	5.94347	24	0	52	4.37719	25.1445	0.117775	7163335	0.501682	54.706	2.13906	0.647282	0.112009	0.630925	0.354852	0.27993	0.354778	0.930552	0.226531	0.822623	0.822618	0.964518	0.911309	-0.066092	0.325343	0.354714	1.43873	0.281223	1.91593	0.384181	0.280022	2.87746	1.56073	0.246444	5.52564	497.662	0.0439243	37.8025	5684.06
Training	102	0	21	41	32848900	0.90825	10	3.32913	68	30.2098	6.21375	29	3	65	4.43851	31.2153	0.515934	32848900	0.61106	61.7672	3.1644	0.893298	-0.265805	0.539175	0.294534	0.293531	0.293939	0.871947	0.206807	0.85313	0.85309	0.970574	0.926545	-0.0777645	0.347631	0.293418	1.7616	0.397887	1.75164	0.588058	0.306305	3.5232	1.45444	0.208427	5.21636	1533.42	0.0454859	37.4117	20600.1
Training	103	0	18	37	14204695	0.957936	10	3.24891	67	27.4012	5.81223	27	1	66	4.29939	28.3585	0.0919076	14204695	0.542499	53.3817	2.74074	0.727045	-0.211347	0.616127	0.333776	0.297449	0.332808	0.917041	0.221431	0.833758	0.833693	0.966667	0.916847	-0.0724803	0.346786	0.33196	1.63405	0.311242	1.87941	0.46264	0.30053	3.26809	1.54172	0.237476	5.48761	781.776	0.0442607	36.8667	9582.16
Training	104	1	17	37	28985166	1.00672	10	3.43123	84	26.8472	6.24957	27	-6	90	4.50309	27.989	0.140655	28985166	0.518985	62.6084	6.76312	0.741594	-0.114697	0.621389	0.380579	0.240547	0.379067	0.956467	0.234325	0.810718	0.810618	0.985374	0.936858	-0.0511932	0.286979	0.377744	2.58899	0.278041	1.98091	0.393273	0.24932	5.17798	1.59465	0.250492	5.46854	1779.36	0.0480908	31.6141	19202.4
Training	106	0	19	38	5198148	1.04747	9	4.69337	69	27.819	6.0379	27	3	66	4.13327	28.9343	0.809476	5198148	0.522302	63.3005	2.71244	0.773107	-0.089742	0.574127	0.433066	0.140163	0.42914	0.993035	0.245811	0.786084	0.785823	0.956875	0.892911	-0.0274859	0.195224	0.425705	1.6362	0.277851	2.02905	0.40321	0.18602	3.27239	1.58476	0.251798	5.17717	362.465	0.0583774	22.7867	3242.97
Training	108	1	16	44	7187426	1.10054	15	3.21061	82	30.365	8.77728	31	-9	91	6.38257	32.3051	-0.127169	7187426	0.538466	121.587	7.5356	1.15659	-0.153199	0.614289	0.454985	0.148902	0.426841	1.06425	0.272278	0.791226	0.789394	0.98273	0.929527	-0.0185816	0.186222	0.402633	2.73784	0.30036	2.1651	0.476753	0.212959	5.47568	1.65891	0.267319	5.24276	320.169	0.0464888	33.6006	3708.42
Training	109	0	18	36	14971044	0.986948	9	3.27763	62	26.5174	5.65606	26	-2	64	4.05814	27.4642	0.14216	14971044	0.521285	51.1105	6.8362	0.661923	-0.14194	0.589388	0.38443	0.210488	0.383667	0.9579	0.235125	0.808293	0.808243	0.9774	0.923292	-0.0408613	0.252461	0.383	2.60479	0.284434	1.9412	0.409072	0.232363	5.20959	1.55352	0.243454	5.41674	959.565	0.0483457	31.4479	10346.5
Training	110	0	18	33	2534308	0.982726	8	2.95334	46	25.6424	4.81506	26	4	42	3.4403	26.3429	0.0142672	2534308	0.511925	36.4187	2.47163	0.540527	-0.0811678	0.536067	0.446948	0.090631	0.446948	0.980585	0.243475	0.776526	0.776526	0.91061	0.851017	-0.0176588	0.105713	0.446948	1.56504	0.265018	1.95797	0.341561	0.090631	3.13007	1.51102	0.245754	5.14808	222.471	0.0609176	20.455	1869.55
Training	111	1	19	41	43060568	0.947766	11	3.4391	89	29.9797	6.77924	30	-4	93	4.88854	31.1899	0.227818	43060568	0.5883	74.0292	7.5405	0.772904	-0.214983	0.52261	0.351777	0.195399	0.34846	0.941132	0.228831	0.826323	0.826102	0.986496	0.942002	-0.0379207	0.236603	0.345557	2.73821	0.359031	1.84476	0.540643	0.204699	5.47641	1.48186	0.218597	5.29862	1916.25	0.0432914	38.8327	26040.5
Training	112	0	8	39	2085762	1.20659	17	2.86588	78	23.4502	9.78744	23	-14	92	7.12218	26.3941	0.0240168	2085762	0.469932	146.734	6.14392	1.28303	0.0308965	0.701963	0.553202	0.118663	0.50612	1.12962	0.296023	0.754585	0.751648	0.979125	0.916753	-0.0134866	0.162584	0.466825	2.47118	0.224473	2.38809	0.278482	0.128085	4.94236	1.77315	0.313791	5.22718	186.223	0.0621988	20.2309	1406.98
Training	113	0	18	39	23135822	1.01451	12	3.86222	82	28.2781	6.73411	28	-1	83	4.73042	29.5524	0.363368	23135822	0.53707	73.698	7.15211	0.87801	-0.134929	0.589002	0.38918	0.204131	0.385169	0.971113	0.238606	0.808084	0.807817	0.985063	0.935901	-0.0427114	0.258863	0.381659	2.66498	0.300964	1.97663	0.453392	0.296299	5.32997	1.57557	0.244545	5.36402	1285.05	0.0485091	31.4611	14227.5
Training	114	1	18	47	28287743	1.11919	16	3.04836	85	32.9538	9.08452	33	-17	102	6.43454	34.8779	-0.127194	28287743	0.552038	130.517	8.05335	1.26428	-0.103252	0.622759	0.464331	0.145834	0.426993	1.08258	0.28126	0.792717	0.790237	0.982439	0.929723	-0.0175922	0.175743	0.394409	2.83085	0.312556	2.20514	0.508687	0.146926	5.66171	1.67881	0.271773	5.19566	1031.8	0.044371	38.2137	12837.1
Training	116	0	34	70	51756257	1.14147	18	2.89262	84	54.9247	10.7787	58	8	76	7.83185	56.5211	-0.738242	51756257	0.541509	177.911	7.83463	2.24216	-0.671924	0.734192	0.288793	0.433456	0.27353	0.879966	0.212627	0.865776	0.864761	0.983282	0.945803	-0.141428	0.487447	0.2602	2.77905	0.414744	1.91589	0.617778	0.455819	5.55811	1.6005	0.255746	4.96658	843.004	0.0520341	54.049	8772.98
Training	117	0	21	44	8012665	0.977492	12	4.01907	79	32.3237	7.31457	32	1	78	5.00985	33.6888	0.506584	8012665	0.611657	90.1198	3.33515	0.854378	-0.10543	0.476607	0.378669	0.114561	0.363881	0.984794	0.2443	0.820524	0.819538	0.977986	0.927717	-0.02591	0.179837	0.350942	1.81951	0.388343	1.86372	0.580074	0.17755	3.63902	1.45275	0.213819	5.07676	308.657	0.0437191	38.3548	4318.3
Training	118	0	20	40	1362193	0.913263	11	3.22015	57	29.6947	6.3826	29	5	52	4.54703	30.778	0.204294	1362193	0.596955	65.5069	3.07118	0.647359	-0.216038	0.479475	0.356167	0.147345	0.353585	0.9427	0.229663	0.823638	0.823466	0.964502	0.911733	-0.0274069	0.192894	0.351325	1.74364	0.369717	1.78667	0.549813	0.174357	3.48729	1.42235	0.208911	4.99342	73.5967	0.0511799	28.5817	858.421
Training	119	0	20	39	5131959	0.835986	9	2.98057	57	29.4921	5.71306	29	5	52	4.26204	30.343	0.102014	5131959	0.624133	50.9116	3.09792	0.57604	-0.268744	0.454211	0.321805	0.170379	0.320681	0.905224	0.217557	0.839847	0.839772	0.967871	0.919886	-0.0318962	0.1971	0.319697	1.75065	0.400806	1.66712	0.584021	0.170735	3.50131	1.34091	0.194004	5.12445	251.521	0.0451239	36.0907	3478.92
Training	121	0	20	47	13551499	1.07631	15	3.93714	117	33.5821	8.62586	34	-11	128	6.00722	35.3459	0.0185178	13551499	0.5816	121.574	8.17355	1.29266	-0.0819986	0.574448	0.429851	0.143674	0.398622	1.05186	0.270343	0.805845	0.803812	0.988513	0.943609	-0.0201184	0.186166	0.371755	2.8526	0.350046	2.09524	0.551059	0.210369	5.70521	1.60968	0.251075	5.16274	474.167	0.0437141	38.8769	6308.62
Training	122	0	20	42	23917446	0.892146	12	3.52945	77	30.9273	6.78283	31	-2	79	4.90551	32.1004	0.239889	23917446	0.624784	73.9368	7.78697	0.763986	-0.209419	0.473475	0.330358	0.178311	0.325436	0.922023	0.222654	0.838098	0.837774	0.987334	0.945878	-0.038204	0.22378	0.321169	2.7841	0.404185	1.74974	0.592846	0.240075	5.56819	1.40468	0.200958	5.15108	993.751	0.0428138	40.8852	14501.9
Training	123	0	18	40	6654904	0.991083	12	3.5592	65	29.0345	6.89643	29	-6	71	4.86922	30.3495	0.0849325	6654904	0.561325	78.0939	7.34054	0.836506	-0.179201	0.561205	0.381457	0.190783	0.378085	0.964804	0.236579	0.81152	0.811295	0.977621	0.924495	-0.0374093	0.242905	0.375134	2.70102	0.321923	1.94316	0.489454	0.217575	5.40204	1.55073	0.235666	5.2227	364.924	0.0505086	28.8123	4055.57
Training	125	1	9	34	6850567	1.0002	13	2.68001	68	21.4018	7.70587	21	-7	75	5.73603	23.4048	0.0822981	6850567	0.525417	89.7451	5.51325	0.873104	0.326503	0.65279	0.270085	0.414432	0.26903	0.84079	0.196707	0.865661	0.86559	0.984131	0.946229	-0.134048	0.467841	0.268107	2.32754	0.356681	1.79632	0.531028	0.417147	4.65508	1.52193	0.230719	5.4443	530.75	0.0424396	51.6618	6570.86
Training	126	1	23	49	52680824	1.05673	13	354.271	689	35.1712	8.45457	34	0	689	5.69684	37.3078	8.93955	52680824	0.609638	154.856	3.77973	17.6465	0.767107	0.691294	0.28871	0.409134	0.280009	0.866114	0.209346	0.860894	0.86064	0.999633	0.990353	-0.138735	0.485659	0.276054	1.91806	0.428213	1.88011	0.63277	0.631856	3.83613	1.589	0.245001	5.42648	1560.88	0.0412397	45.4963	23074.2
Training	127	0	24	40	5247646	0.573192	8	3.25524	58	31.796	5.04306	32	10	48	3.61051	32.4321	0.177357	5247646	0.77998	40.8607	3.54912	0.357553	-0.214886	0.253164	0.19749	0.12354	0.19675	0.716174	0.158363	0.901748	0.901699	0.980285	0.950849	-0.0241819	0.138853	0.196103	1.88021	0.619756	1.13181	0.774973	0.129013	3.76042	0.931143	0.112664	4.80172	221.306	0.0443588	42.5291	3891.32
Training	128	0	12	45	13539878	1.27866	18	3.19456	113	28.8504	10.4617	29	-16	129	7.4554	31.6859	-0.000374159	13539878	0.469294	171.652	7.11721	1.81438	-0.0260992	0.773428	0.59313	0.131847	0.525711	1.17392	0.315909	0.748172	0.743881	0.984259	0.926092	-0.013986	0.168442	0.468652	2.65934	0.223225	2.52139	0.348227	0.165987	5.31868	1.85076	0.34164	5.26412	765.087	0.056732	23.5476	6328.9
Training	129	0	20	41	38885885	0.931131	11	4.1013	81	30.3655	6.62817	30	-5	86	4.67605	31.5389	0.413481	38885885	0.604453	72.6376	7.70791	0.877979	-0.158867	0.505925	0.350767	0.181263	0.346786	0.941782	0.228977	0.82727	0.827005	0.986541	0.942297	-0.0415465	0.251855	0.343309	2.76932	0.376119	1.82824	0.562023	0.287459	5.53863	1.46486	0.214173	5.19183	1714.25	0.0438506	37.9316	23629.9
Training	130	0	19	39	16760952	0.958911	11	3.68095	70	28.8123	6.35831	29	-4	74	4.50009	29.9352	0.256749	16760952	0.567999	65.965	7.36734	0.694641	-0.211014	0.522298	0.369627	0.171298	0.365808	0.954718	0.233273	0.817732	0.817478	0.978325	0.926966	-0.0343961	0.208033	0.362467	2.70724	0.339904	1.85816	0.510583	0.212584	5.41449	1.47656	0.222981	5.27809	838.848	0.0448486	36.1886	10623.8
Training	131	0	22	40	8265482	0.731767	10	2.96337	55	30.8381	5.63502	31	2	53	4.11025	31.6352	0.0517183	8265482	0.690721	49.7954	3.33071	0.481747	-0.256709	0.357775	0.269807	0.139701	0.268641	0.841314	0.196808	0.865874	0.865796	0.973073	0.932898	-0.0256114	0.159035	0.26762	1.81899	0.495377	1.44222	0.676595	0.140351	3.63797	1.16757	0.156895	4.96922	346.982	0.0420126	43.4116	5704.66
Training	132	0	19	38	9184641	0.947614	10	4.10463	71	28.3681	5.98302	28	-10	81	4.20053	29.3999	0.176909	9184641	0.568791	59.6087	7.32205	0.746728	-0.223865	0.531599	0.359307	0.193124	0.358501	0.939529	0.228957	0.820884	0.82083	0.978879	0.928327	-0.0439641	0.258711	0.357795	2.69795	0.340198	1.84014	0.510181	0.355845	5.39591	1.47756	0.222726	5.27774	496.583	0.0467328	34.3475	6043.98
Training	133	0	20	37	4767190	0.931644	9	6.51375	76	28.7029	5.37799	28	9	67	3.77165	29.5783	0.993579	4767190	0.58631	51.0189	2.99319	0.740431	-0.165314	0.501203	0.373109	0.146247	0.372033	0.951069	0.232769	0.814163	0.814091	0.978071	0.925629	-0.038026	0.236981	0.371092	1.7208	0.347055	1.83039	0.518253	0.383458	3.4416	1.45316	0.218578	5.14133	267.954	0.0491748	30.4828	3194.8
Training	134	0	16	36	17417694	1.02337	10	3.53942	72	25.8082	6.12549	25	-2	74	4.49399	26.9451	0.293228	17417694	0.5012	59.9781	6.50403	0.704415	-0.0360808	0.626127	0.389775	0.232643	0.388435	0.962895	0.236529	0.806006	0.805917	0.977096	0.922358	-0.0477836	0.278257	0.387262	2.53868	0.265245	1.9945	0.340032	0.245518	5.07737	1.59974	0.253975	5.49698	1155.24	0.0481552	31.2899	12023.8
Training	135	0	20	38	9011907	0.843441	10	3.03915	62	28.9652	5.5599	29	4	58	4.08727	29.7913	0.0550084	9011907	0.612594	48.538	3.05106	0.559248	-0.270168	0.459192	0.326842	0.168554	0.326374	0.908257	0.218783	0.836891	0.83686	0.967337	0.91843	-0.0311724	0.194801	0.325965	1.73723	0.39092	1.66879	0.571475	0.168761	3.47445	1.33981	0.196509	5.20165	439.589	0.0432922	38.9328	6220.28
Training	136	0	21	35	15709561	0.880326	7	3.18266	55	27.5517	4.39227	27	6	49	3.20759	28.0981	0.147798	15709561	0.583274	30.4104	2.92411	0.651291	-0.299388	0.544278	0.308584	0.276559	0.308498	0.890321	0.212934	0.845766	0.84576	0.969146	0.92288	-0.061612	0.317393	0.308422	1.69268	0.361093	1.7303	0.538104	0.276705	3.38535	1.42124	0.213216	5.37075	861.319	0.0432867	39.2272	11606
Training	137	0	21	36	4302802	0.847072	8	4.43862	62	28.414	4.60745	28	2	60	3.34758	29.0292	0.487908	4302802	0.618864	35.3386	3.05867	0.629087	-0.267575	0.477522	0.321479	0.195421	0.320202	0.908285	0.218332	0.840112	0.840027	0.967911	0.920013	-0.0387562	0.244108	0.319085	1.73771	0.389049	1.6944	0.571973	0.335668	3.47542	1.36788	0.19975	5.14795	243.106	0.0476119	32.5266	3159.92
Training	138	0	19	36	25882436	0.940358	9	4.30362	73	27.6243	5.24903	27	0	73	3.87034	28.4208	0.307638	25882436	0.558207	44.6378	2.89361	0.791181	-0.27318	0.597108	0.299935	0.331236	0.299625	0.880678	0.20964	0.850239	0.850219	0.970021	0.925109	-0.0921854	0.393125	0.299353	1.67908	0.348972	1.78918	0.523073	0.496305	3.35815	1.48774	0.224261	5.46062	1356.14	0.0423224	41.7152	17886.6
Training	139	0	19	34	9997604	0.94855	7	3.87156	54	26.451	4.64615	26	-4	58	3.34411	27.12	-0.114797	9997604	0.538532	35.8428	6.95121	0.574399	-0.178367	0.538542	0.396087	0.152458	0.396	0.966669	0.238468	0.802015	0.802009	0.976702	0.920803	-0.0203976	0.181536	0.395924	2.62975	0.295208	1.88863	0.43195	0.153232	5.2595	1.49213	0.233657	5.21158	718.285	0.0528423	26.5196	7320.26
Training	140	0	21	37	21136740	0.794843	8	2.9143	53	28.9136	4.83863	29	2	51	3.661	29.5335	0.0172443	21136740	0.638287	36.2316	3.1263	0.628814	-0.337537	0.471732	0.273309	0.266626	0.273179	0.844835	0.198168	0.863432	0.863424	0.972675	0.931712	-0.0614227	0.300505	0.273064	1.75405	0.430095	1.57114	0.616704	0.266795	3.50809	1.29712	0.18626	5.21305	1043.23	0.04305	41.3548	15467.6
Training	142	1	16	35	15792587	1.02816	10	3.39062	60	24.904	5.87798	24	-7	67	4.32628	25.9804	0.394553	15792587	0.497078	54.774	6.12141	0.798937	0.132103	0.70454	0.303109	0.398209	0.302822	0.884585	0.210916	0.848637	0.848618	0.982175	0.939445	-0.119292	0.45926	0.302571	2.45376	0.293349	1.90395	0.398354	0.399608	4.90751	1.59951	0.251912	5.58417	992.911	0.0424375	41.3009	11630.1
Training	143	0	21	37	9279097	0.90322	9	6.63601	73	28.7474	5.07356	28	5	68	3.59546	29.534	0.996521	9279097	0.603201	45.8457	3.09721	0.830554	-0.201739	0.514265	0.330897	0.217192	0.329906	0.917563	0.221458	0.835212	0.835146	0.966956	0.917573	-0.0539956	0.299917	0.329038	1.74681	0.375705	1.78304	0.560144	0.422172	3.49363	1.4481	0.211291	5.22678	485.661	0.0456534	35.3428	6416.85
Training	144	0	21	37	16698934	0.790892	8	3.12717	56	28.98	4.93424	29	2	54	3.63581	29.6375	-0.0233224	16698934	0.641162	38.5447	3.15109	0.526866	-0.288184	0.420663	0.297448	0.171463	0.297282	0.877619	0.208718	0.851387	0.851376	0.970263	0.925688	-0.0275831	0.197045	0.297136	1.76643	0.432802	1.55415	0.617352	0.171946	3.53286	1.25586	0.179528	5.0907	810.773	0.0426476	40.8636	12189.1
Training	145	0	18	33	8007104	1.04463	7	156.28	279	25.0697	4.9084	24	5	274	3.30517	26.0515	5.53678	8007104	0.495364	50.1947	2.18365	3.07794	0.339881	0.656748	0.394404	0.249299	0.384319	0.970228	0.245868	0.808683	0.80852	0.997299	0.97048	-0.0503133	0.303426	0.381152	1.45533	0.267746	1.99797	0.36042	0.455449	2.91065	1.60929	0.262788	5.38629	592.564	0.0502258	29.1911	5844.3
Training	146	0	23	35	3174487	0.715436	7	3.91207	55	28.9412	4.05517	29	9	46	2.79766	29.4066	0.317977	3174487	0.692327	27.1564	3.27531	0.463619	-0.263448	0.363113	0.277494	0.133603	0.277376	0.850864	0.200133	0.861332	0.861324	0.972256	0.930662	-0.0204328	0.156757	0.277273	1.80385	0.48105	1.44512	0.662727	0.150556	3.60771	1.16709	0.160152	4.94632	165.027	0.0449542	36.2445	2541.53
Training	147	0	18	36	4842627	0.951628	10	3.1146	52	27.03	5.39169	27	1	51	4.04893	27.8668	0.0470916	4842627	0.538957	45.9396	2.66684	0.620018	-0.179098	0.577889	0.371378	0.217769	0.371248	0.949623	0.232685	0.814398	0.814389	0.962868	0.907195	-0.0381705	0.25649	0.371134	1.61714	0.294131	1.89632	0.430466	0.217939	3.23427	1.52436	0.237317	5.32054	322.775	0.0517599	27.8085	3360.94
Training	149	0	23	37	2285616	0.6651	7	3.2083	51	29.648	4.2937	30	11	40	3.22042	30.1342	0.0254283	2285616	0.717473	29.068	3.35763	0.389777	-0.240575	0.314697	0.25814	0.0985814	0.257954	0.823715	0.191409	0.871054	0.871042	0.974195	0.935521	-0.0121614	0.114908	0.257791	1.82852	0.522958	1.33007	0.698495	0.0998629	3.65704	1.07112	0.143209	4.88338	110.525	0.0439113	39.2241	1805.88
Training	150	0	17	48	62403296	1.16653	16	3.34965	95	33.1488	9.46648	34	-19	114	6.80444	35.2596	-0.153748	62403296	0.541365	144.4	8.12411	1.84882	-0.109401	0.717247	0.45323	0.225533	0.417164	1.07418	0.278556	0.797387	0.795024	0.982861	0.931328	-0.0357476	0.271336	0.386005	2.83868	0.305498	2.28597	0.505649	0.257639	5.67736	1.77146	0.292619	5.34034	2208.08	0.043991	38.426	27173.3
Training	151	0	23	37	6952142	0.757398	7	5.17632	71	29.6387	4.63049	29	6	65	3.18013	30.2549	0.782164	6952142	0.685243	36.9046	3.27786	0.549066	-0.264466	0.39248	0.279937	0.16742	0.279224	0.85649	0.201624	0.860507	0.860459	0.972039	0.93023	-0.0296563	0.200302	0.2786	1.80269	0.468736	1.51473	0.65368	0.19794	3.60538	1.23161	0.168104	5.02173	349.543	0.0460227	34.8672	5204.42
Training	152	0	19	36	10682446	0.940509	9	3.31475	57	27.4086	5.19229	27	3	54	3.78541	28.1874	0.310283	10682446	0.550581	43.3005	2.76053	0.60657	-0.196726	0.543327	0.378403	0.178803	0.378254	0.951323	0.233341	0.810898	0.810888	0.962167	0.905444	-0.0323696	0.213359	0.378125	1.64902	0.308766	1.86888	0.457303	0.184626	3.29804	1.48973	0.230433	5.26735	689.087	0.0512523	29.3189	7402.56
Training	153	0	23	47	8722477	0.849776	12	3.27955	90	35.0656	7.35289	35	-1	91	5.30443	36.2768	-0.0789857	8722477	0.687158	86.4059	8.51451	0.707512	-0.111475	0.394257	0.308652	0.121594	0.296296	0.910804	0.220621	0.853911	0.853088	0.988227	0.950912	-0.015978	0.147595	0.285484	2.91429	0.481334	1.66644	0.675566	0.124175	5.82858	1.32604	0.175727	4.89555	303.247	0.0457523	48.053	4554.48
Training	154	0	22	36	5129053	0.774901	8	3.20696	51	29.0179	4.66175	29	2	49	3.24979	29.6102	0.0502323	5129053	0.651556	34.7198	3.17583	0.545428	-0.299207	0.421372	0.286166	0.191179	0.285995	0.862459	0.203837	0.857031	0.85702	0.971391	0.92851	-0.0348114	0.218012	0.285844	1.77257	0.443403	1.53587	0.628466	0.191489	3.54514	1.24886	0.176885	5.08328	253.532	0.0433387	39.2947	3811.6
Training	155	0	21	33	1075916	0.859496	6	3.5203	43	27.1574	3.62786	27	6	37	2.62092	27.5552	0.23839	1075916	0.594185	21.7685	2.95525	0.460991	-0.208264	0.43279	0.381651	0.0626597	0.381651	0.957364	0.235399	0.809175	0.809175	0.92367	0.872783	-0.00620702	0.0791263	0.381651	1.71536	0.35738	1.71796	0.524533	0.067124	3.43072	1.33631	0.20361	4.8698	71.8172	0.0506826	29.555	841.96
Training	156	1	18	37	6673119	0.990109	10	3.63779	63	27.6492	5.9895	27	1	62	4.2636	28.6832	0.349897	6673119	0.536302	58.244	2.731	0.61789	-0.144434	0.530855	0.423167	0.112919	0.420144	0.990653	0.245171	0.790432	0.79023	0.957823	0.895115	-0.0154387	0.140696	0.4175	1.6444	0.291213	1.95041	0.426468	0.122846	3.28881	1.51776	0.238506	5.13274	453.685	0.0559346	24.0888	4349.95
Training	157	0	14	45	13205338	1.21622	17	2.99147	99	29.6397	9.87726	30	-13	112	7.01471	32.1045	-0.0322374	13205338	0.48969	152.188	7.32279	1.54752	-0.0379226	0.728094	0.540511	0.147894	0.491989	1.13239	0.29768	0.762045	0.758858	0.979604	0.919154	-0.016594	0.183819	0.449984	2.69738	0.242139	2.41204	0.387431	0.175563	5.39477	1.80259	0.317151	5.23917	689.48	0.0538152	25.8543	6273.91
Training	159	0	21	37	7786375	0.811175	8	3.28521	62	28.8535	4.92201	29	9	53	3.60883	29.5153	0.155085	7786375	0.632428	38.6269	3.11245	0.582571	-0.302704	0.454658	0.296871	0.210041	0.29659	0.877141	0.208499	0.851752	0.851733	0.970326	0.925866	-0.0389526	0.240986	0.296345	1.75299	0.417485	1.60511	0.602933	0.210252	3.50599	1.30686	0.187882	5.15033	389.594	0.0435885	39.1979	5652.64
Training	160	0	19	39	5989003	0.97673	11	3.57279	70	28.8566	6.44386	28	3	67	4.54397	29.992	0.371866	5989003	0.560936	66.8186	2.91129	0.714794	-0.164194	0.528865	0.402317	0.136034	0.396562	0.986488	0.243462	0.802678	0.802294	0.960034	0.901147	-0.0218754	0.172214	0.391527	1.69695	0.31776	1.93395	0.479942	0.153726	3.3939	1.51575	0.232795	5.15093	341.639	0.0513125	28.8326	3734.71
Training	161	0	21	36	11572038	0.828966	8	3.33782	55	28.2708	4.51967	28	2	53	3.37541	28.84	0.202527	11572038	0.618298	32.5032	3.04602	0.555438	-0.277809	0.460108	0.322245	0.176301	0.322109	0.90588	0.218021	0.838968	0.838959	0.967782	0.919479	-0.0279043	0.204347	0.321991	1.73538	0.391733	1.65719	0.573397	0.176514	3.47076	1.33423	0.195588	5.1624	623.666	0.0448262	36.2304	8602.38
Training	162	0	19	33	1345298	0.961058	8	3.63323	51	26.2917	4.6332	26	8	43	3.18296	26.9591	0.26978	1345298	0.53034	35.54	2.63143	0.584736	-0.155283	0.557941	0.396052	0.169634	0.395914	0.965914	0.238224	0.802066	0.802056	0.960401	0.901028	-0.0252793	0.202625	0.395794	1.60964	0.285581	1.91231	0.411206	0.170838	3.21928	1.51576	0.238498	5.1662	106.526	0.0575503	23.0846	981.659
Training	163	1	20	37	35248150	0.90111	9	3.25434	70	28.479	5.62605	28	0	70	3.9531	29.3437	0.128867	35248150	0.58315	50.0021	2.94189	0.654649	-0.276121	0.532013	0.326523	0.239613	0.32552	0.90901	0.218806	0.837407	0.83734	0.967394	0.91867	-0.0521963	0.276105	0.324643	1.70015	0.357497	1.76601	0.533184	0.24003	3.4003	1.43539	0.214634	5.35298	1768.28	0.0431961	39.515	23871.8
Training	166	1	20	36	22745860	0.918492	9	3.54778	69	28.0446	5.10878	28	6	63	3.74771	28.7665	0.414524	22745860	0.569817	41.0136	2.88481	0.761442	-0.303008	0.609766	0.286175	0.361431	0.28562	0.863229	0.203892	0.857282	0.857245	0.971408	0.928623	-0.103094	0.412121	0.285135	1.67448	0.353532	1.77193	0.527505	0.361739	3.34897	1.48324	0.223985	5.4396	1204.46	0.0438191	38.6592	15662.6
Training	167	0	15	32	915117	0.992267	9	2.91234	46	23.4815	5.32671	24	5	41	3.95661	24.4006	0.0142383	915117	0.505351	44.0128	2.08444	0.5445	0.0830012	0.538945	0.443758	0.0970796	0.443758	0.976325	0.242014	0.778121	0.778121	0.911248	0.852081	-0.0217438	0.144027	0.443758	1.43544	0.266634	1.95356	0.342681	0.122882	2.87088	1.5098	0.245676	5.08075	98.3247	0.0639718	19.2831	776.724
Training	168	1	22	36	7615881	0.744127	8	4.32707	68	29.2577	4.43002	29	7	61	3.16135	29.8123	0.491081	7615881	0.680193	32.7598	3.28251	0.714383	-0.389943	0.452742	0.215083	0.355994	0.215007	0.749546	0.168453	0.892509	0.892504	0.978495	0.946252	-0.110571	0.38654	0.214941	1.79529	0.500367	1.42868	0.683642	0.357528	3.59058	1.21322	0.166956	5.18458	380.132	0.0443612	43.2661	5828.58
Training	169	0	19	42	4722410	0.98557	12	3.17858	67	30.3867	7.26465	30	-9	76	5.19444	31.7285	0.153858	4722410	0.575343	83.3444	7.54932	0.752941	-0.168477	0.510319	0.400633	0.120391	0.388536	0.997313	0.247427	0.807748	0.806941	0.976647	0.922696	-0.0222396	0.151748	0.377952	2.7426	0.341366	1.92457	0.518192	0.128201	5.48521	1.49588	0.227738	5.12352	219.547	0.0468018	33.183	2698.93
Training	170	1	24	39	31164229	0.538686	7	4.15337	68	31.5169	4.58084	31	-2	70	3.34273	32.0632	0.352646	31164229	0.80054	34.7331	8.40462	0.468121	-0.268039	0.255645	0.146304	0.27184	0.146191	0.600058	0.124813	0.926924	0.926916	0.991396	0.970766	-0.0793876	0.277461	0.146092	2.89435	0.676385	1.00759	0.815406	0.274058	5.78871	0.860652	0.100487	4.63349	1865.25	0.0615311	44.3511	24267.6
Training	171	0	27	53	7620075	1.00097	14	3.05671	80	40.0424	8.2254	40	6	74	5.81619	41.3623	0.0704227	7620075	0.611088	107.442	4.43927	1.29521	0.139566	0.565976	0.309394	0.292262	0.303431	0.901458	0.216261	0.849278	0.848881	0.981906	0.939513	-0.0721848	0.345244	0.298213	2.09166	0.418658	1.8758	0.624381	0.296991	4.18333	1.54931	0.218843	5.2973	186.742	0.0419269	42.6411	2721.78
Training	173	0	24	42	7507447	0.626737	9	3.07684	62	32.7665	5.66102	33	10	52	4.09973	33.5292	0.0882105	7507447	0.765336	50.5593	3.56399	0.359288	-0.174032	0.261506	0.221488	0.0828681	0.21946	0.763599	0.172741	0.890608	0.890473	0.977945	0.945236	-0.0184972	0.10266	0.217686	1.8852	0.594938	1.22416	0.757352	0.0934022	3.7704	0.995084	0.120748	4.70594	309.122	0.0462896	44.6248	5110.91
Training	174	0	17	46	6631064	1.13117	14	3.22636	74	32.093	8.97466	32	-8	82	6.40149	34.0541	-0.0467279	6631064	0.543995	129.719	7.89436	1.31142	-0.104703	0.626569	0.464208	0.148793	0.428892	1.08025	0.279789	0.791403	0.789086	0.973326	0.915395	-0.0185841	0.189018	0.398341	2.80246	0.309417	2.2052	0.500176	0.159937	5.60491	1.68112	0.272694	5.17395	264.178	0.0462011	34.3484	3110.56
Training	175	1	21	43	48852604	0.86881	11	3.15722	71	31.7593	6.81418	32	-1	72	4.90187	32.9008	0.159327	48852604	0.646582	73.8105	7.99074	0.743696	-0.224196	0.448574	0.302137	0.1953	0.298085	0.888718	0.211916	0.851632	0.851362	0.982299	0.940518	-0.0408691	0.229402	0.294541	2.82031	0.441195	1.67973	0.633079	0.19722	5.64061	1.36453	0.187678	5.10808	1918.03	0.0424992	46.4534	29180.9
Training	176	0	16	37	13871921	1.04337	11	3.39681	64	25.9601	6.43574	26	-2	66	4.63229	27.2173	0.35225	13871921	0.49817	66.8567	6.52344	0.788545	-0.0185429	0.660298	0.372983	0.278092	0.370681	0.954448	0.233412	0.815043	0.814889	0.9781	0.92594	-0.0628223	0.32831	0.368667	2.54	0.267536	2.00956	0.34601	0.280076	5.08	1.62918	0.25832	5.58985	831.741	0.0444164	37.1149	9328.74
Training	177	0	17	37	6384190	1.04811	11	206.209	329	26.9088	6.48529	26	0	329	4.52968	28.498	7.12673	6384190	0.508207	88.0516	2.55208	6.13001	0.223288	0.711737	0.337996	0.355805	0.331068	0.915411	0.226781	0.834908	0.834835	0.998295	0.97795	-0.0974253	0.413783	0.329519	1.56795	0.283958	1.96416	0.39205	0.453888	3.13589	1.63135	0.262433	5.56471	352.585	0.0448525	36.1734	3995.02
Training	178	0	17	33	18122349	1.00615	9	3.30737	60	24.8372	5.145	25	0	60	3.65224	25.677	0.259049	18122349	0.499461	42.4181	2.24101	0.625017	0.0411402	0.616719	0.383621	0.232996	0.38336	0.954939	0.234474	0.808363	0.808346	0.96165	0.904173	-0.0465151	0.273363	0.383133	1.47739	0.266745	1.9578	0.331582	0.233088	2.95478	1.57302	0.250085	5.50508	1277.54	0.046478	33.9393	13728.7
Training	179	0	18	38	8790857	1.01664	11	3.64879	69	27.9423	6.33945	27	0	69	4.50494	29.0876	0.466608	8790857	0.529724	65.3134	2.73667	0.784222	-0.157873	0.613113	0.368579	0.249032	0.367175	0.94727	0.231315	0.816647	0.816553	0.963207	0.908276	-0.0549488	0.295976	0.365946	1.6357	0.295428	1.95767	0.438942	0.253418	3.27139	1.58393	0.245423	5.41169	510.867	0.0491691	30.8758	5503.83
Training	182	0	16	35	3289122	1.03932	10	3.67385	61	24.8323	6.06511	24	-1	62	4.24576	26.0176	0.430317	3289122	0.495667	60.2717	6.11302	0.674663	0.0858371	0.593728	0.425957	0.164499	0.423448	0.98464	0.243341	0.788694	0.788527	0.974988	0.915394	-0.0306277	0.204213	0.421254	2.46395	0.260119	2.01653	0.329592	0.179051	4.92789	1.58244	0.254921	5.24118	278.894	0.0573974	23.2265	2408.45
Training	183	1	20	39	47069891	0.918647	10	3.73432	81	29.4225	6.19384	29	0	81	4.32323	30.4597	0.326272	47069891	0.593245	62.1113	3.03622	0.71066	-0.239329	0.5107	0.34079	0.199617	0.338263	0.928636	0.224838	0.831289	0.831121	0.979998	0.932432	-0.0395629	0.238651	0.336053	1.73024	0.36597	1.79398	0.546633	0.210803	3.46048	1.44448	0.212872	5.29229	2196.49	0.043295	38.9635	30097.1
Training	184	0	18	32	8459902	1.00532	7	3.65836	60	24.8726	4.55728	24	5	55	3.18663	25.5464	0.434662	8459902	0.499549	33.9711	2.20681	0.629899	0.0627631	0.621864	0.374617	0.248056	0.374431	0.952711	0.233638	0.812815	0.812803	0.962547	0.906401	-0.0474302	0.29218	0.374269	1.46457	0.269053	1.95022	0.348629	0.248186	2.92914	1.57474	0.24912	5.44685	625.78	0.0482743	32.0004	6475.65
Training	190	1	16	37	7994696	1.04731	11	3.44458	64	26.1798	6.68863	26	-5	69	4.66721	27.5358	0.207608	7994696	0.501709	72.8394	6.62887	0.727699	-0.0500712	0.5927	0.441664	0.145936	0.436817	1.00202	0.248518	0.782399	0.782076	0.974105	0.912798	-0.0232621	0.179944	0.432576	2.56732	0.257824	2.06235	0.340626	0.159701	5.13463	1.60658	0.258591	5.24186	621.452	0.0589389	21.857	5290.02
Training	202	1	9	48	9071286	1.43961	20	2.85509	99	28.9967	12.1776	30	-23	122	8.69673	32.7105	-0.0325929	9071286	0.423652	229.171	7.17671	2.88416	0.0222967	0.981387	0.728972	0.147525	0.598456	1.28004	0.369425	0.721978	0.713817	0.973076	0.903325	-0.0152866	0.183984	0.48937	2.66713	0.18352	2.8453	0.297094	0.151582	5.33426	2.02853	0.42759	5.37186	488.239	0.057589	22.3787	3591.73
Training	206	0	15	35	4693470	1.00742	10	3.03333	52	24.377	6.22375	24	-1	53	4.46387	25.5994	0.192186	4693470	0.500586	61.0919	6.05695	0.605529	0.0787939	0.592719	0.400972	0.192896	0.400392	0.969351	0.239033	0.799901	0.799862	0.976424	0.919941	-0.0326214	0.229869	0.399884	2.45132	0.26615	1.96357	0.34906	0.194437	4.90265	1.56007	0.248423	5.38233	358.036	0.0499911	29.542	3585.19
Training	207	1	21	37	18303724	0.802393	8	3.01089	63	28.8779	4.85155	29	2	61	3.64861	29.5061	0.0732455	18303724	0.634649	36.6805	3.11457	0.628151	-0.334132	0.475295	0.277062	0.263637	0.276995	0.850255	0.199941	0.861514	0.861509	0.972297	0.930755	-0.0592644	0.297873	0.276936	1.75071	0.424672	1.58488	0.611296	0.263777	3.50143	1.30744	0.188089	5.24019	905.108	0.0430512	39.8715	13342.9
Training	208	0	20	35	11709090	0.883365	8	3.23706	56	27.7272	4.8198	28	5	51	3.44063	28.3876	0.093944	11709090	0.582466	37.0594	2.91409	0.576791	-0.255342	0.502496	0.346891	0.183256	0.346681	0.930511	0.226161	0.826694	0.82668	0.965321	0.91334	-0.0288032	0.214223	0.346498	1.69564	0.349974	1.75602	0.521773	0.183619	3.39127	1.40811	0.212347	5.2127	686.502	0.0472472	33.3438	8463.23
Training	209	0	15	45	29159920	1.12613	15	2.98039	88	30.3672	9.14173	31	-12	100	6.72138	32.4378	-0.166225	29159920	0.527115	130.045	7.47269	1.27936	-0.132428	0.6622	0.459748	0.180481	0.432414	1.0657	0.272144	0.788331	0.786527	0.982537	0.928581	-0.0238971	0.217367	0.408662	2.72435	0.282779	2.22826	0.453187	0.181516	5.44869	1.71701	0.280487	5.30679	1324.75	0.0478023	32.1706	14607.9
Training	211	0	21	36	8282062	0.832741	8	3.15676	53	28.5288	4.74946	28	8	45	3.45464	29.1437	0.229401	8282062	0.61922	35.4646	3.06111	0.556852	-0.276599	0.456435	0.321132	0.174128	0.320877	0.905243	0.217708	0.839604	0.839587	0.967899	0.919793	-0.0272827	0.202095	0.320654	1.73991	0.395293	1.65525	0.577644	0.175472	3.47981	1.33281	0.194392	5.12513	437.498	0.044867	36.2205	6038.02
Training	215	0	14	43	21754414	1.13119	15	3.13141	90	29.1039	9.01342	29	-8	98	6.53222	31.2251	-0.0394512	21754414	0.512073	127.973	7.26905	1.28502	-0.0878074	0.669644	0.466398	0.178943	0.440328	1.06608	0.271604	0.784169	0.782443	0.982271	0.927232	-0.0248884	0.219644	0.417627	2.68668	0.269485	2.23854	0.423265	0.197294	5.37335	1.7227	0.28401	5.36588	1069.22	0.0479215	32.0488	11425.4
Training	219	0	15	37	20818912	1.01582	11	2.92511	67	26.4488	6.90969	26	-2	69	5.00938	27.8135	0.0478282	20818912	0.509786	74.0533	6.68258	0.713559	-0.109595	0.64162	0.364277	0.275873	0.361557	0.948184	0.231264	0.819675	0.819494	0.97862	0.927779	-0.062681	0.32279	0.359177	2.57162	0.278419	1.9702	0.386729	0.27705	5.14323	1.59686	0.251474	5.56345	1193.67	0.0443545	36.8953	13719.3
Training	220	0	20	34	5889927	0.917949	7	3.80315	55	26.9198	4.30961	27	2	53	3.11164	27.4865	0.168918	5889927	0.559822	30.829	2.82165	0.538894	-0.206193	0.497421	0.387087	0.124671	0.386953	0.961058	0.23653	0.806546	0.806537	0.961297	0.903268	-0.0154533	0.148157	0.386836	1.67154	0.321912	1.82007	0.477572	0.125202	3.34309	1.43232	0.221127	5.17855	390.391	0.0500759	30.4949	4364.37
Training	221	0	18	35	51848021	1.0632	9	1263.63	1419	27.0957	6.62614	25	-34	1453	3.79838	42.5525	33.7974	51848021	0.498242	1076.54	13.0175	14895.4	156.224	2.43271	0.507769	0.447289	0.370467	0.961521	0.369736	0.81825	0.81805	0.999862	0.993853	-0.0733364	0.36811	0.361235	3.54061	0.267662	2.00867	0.33901	0.719715	7.08121	1.63975	0.735119	5.49439	1377.66	0.0481127	32.3957	14266.7
Training	AK001	1	21	48	24367720	1.06271	14	3.6467	90	34.9226	8.51372	35	-7	97	5.9609	36.5858	0.25102	24367720	0.595754	118.93	8.4653	1.40251	-0.0236447	0.585161	0.384417	0.207016	0.363807	1.00143	0.251231	0.821523	0.820157	0.98538	0.939856	-0.0365798	0.254558	0.345855	2.90088	0.374682	2.03791	0.581215	0.223262	5.80175	1.61049	0.242395	5.17301	802.043	0.0440562	39.0313	10845.7
Training	AK002	1	22	38	10941610	0.886085	8	5.25885	73	29.2643	5.16131	28	7	66	3.48118	30.0549	0.968247	10941610	0.617899	46.8978	3.1278	0.712538	-0.252209	0.486805	0.31592	0.212903	0.315208	0.900687	0.216003	0.842515	0.842468	0.968441	0.921234	-0.043701	0.262617	0.314584	1.75642	0.395949	1.72022	0.582682	0.260374	3.51284	1.4012	0.200681	5.19169	570.234	0.0470762	33.2289	7484.61
Training	AK003	1	23	41	36638948	0.716935	9	4.77711	86	31.7214	5.62984	31	6	80	4.0726	32.5393	0.688802	36638948	0.72357	52.5619	3.48142	0.590816	-0.235058	0.342881	0.227875	0.201349	0.226423	0.776457	0.176392	0.88703	0.886934	0.986621	0.954764	-0.0450426	0.238257	0.225152	1.85813	0.550206	1.36076	0.725073	0.292336	3.71626	1.1271	0.142689	4.94776	1534.89	0.0443558	46.7608	25038.4
Training	AK004	1	26	41	1270634	0.370771	8	3.04269	54	33.8329	4.67831	34	16	38	3.36169	34.3481	-0.0751856	1270634	0.874877	35.1271	3.76905	0.260909	-0.15508	0.150535	0.103873	0.183508	0.103873	0.478702	0.0927839	0.948063	0.948063	0.989613	0.974032	-0.0622355	0.182515	0.103873	1.9384	0.780972	0.723377	0.88066	0.229446	3.87679	0.619504	0.063602	4.38599	69.2303	0.0642807	37.5182	942.242
Training	AK006	1	16	41	35683534	1.07526	13	1798.56	1174	28.9993	8.20356	29	-12	1186	5.6362	34.7653	33.9039	35683534	0.527016	367.671	7.26328	1934.7	31.3635	1.23295	0.604338	0.33493	0.40878	1.01476	0.43578	0.801621	0.800877	0.999758	0.991713	-0.0398877	0.268339	0.389844	2.66572	0.287792	2.07314	0.437028	0.807247	5.33145	1.64126	0.459321	5.33965	1491.31	0.0505116	29.5268	15559.6
Training	AK009	1	18	39	13569840	1.0232	12	3.71582	72	28.3086	6.69047	28	-1	73	4.68901	29.5731	0.413977	13569840	0.534007	73.1948	7.13089	0.794769	-0.142589	0.579482	0.39668	0.187223	0.39347	0.976629	0.240479	0.8038	0.803586	0.976723	0.921413	-0.0329409	0.233139	0.390662	2.6618	0.296662	1.98285	0.446591	0.205972	5.3236	1.5759	0.244041	5.30861	781.174	0.0503464	29.3736	8285.65
Training	AK010	1	22	36	17143777	0.819833	8	4.09854	65	28.8466	4.69907	28	7	58	3.25271	29.473	0.497831	17143777	0.634673	36.5273	3.12344	0.553314	-0.27152	0.436424	0.312428	0.165671	0.312259	0.895268	0.214493	0.843899	0.843887	0.968765	0.921944	-0.0265764	0.196501	0.312111	1.75853	0.414122	1.62011	0.598432	0.179806	3.51707	1.30681	0.187213	5.09202	864.512	0.0438038	38.3274	12525.9
Training	AK011	1	19	36	14297273	0.950876	9	3.45285	66	27.3224	5.42422	27	1	65	3.85844	28.173	0.150526	14297273	0.547009	47.2043	2.78261	0.624699	-0.215346	0.552221	0.364799	0.204377	0.363704	0.948975	0.231834	0.818331	0.818258	0.963571	0.909129	-0.034552	0.241784	0.362746	1.65401	0.314171	1.86114	0.46973	0.205957	3.30802	1.49198	0.229255	5.36077	827.364	0.0459315	34.52	9853.28
Training	AK012	1	21	39	11600233	0.947305	9	4.94395	72	29.631	5.79572	29	4	68	3.87125	30.6156	0.905195	11600233	0.597003	59.3219	3.12289	0.843969	-0.184989	0.511649	0.337553	0.204812	0.336523	0.924674	0.223775	0.83191	0.831842	0.966292	0.915921	-0.0483014	0.284619	0.335621	1.7548	0.374685	1.80069	0.559783	0.361673	3.5096	1.4589	0.212301	5.23465	553.282	0.044706	36.5264	7388.51
Training	AK013	1	19	38	3075324	0.9415	10	3.08606	58	28.2841	6.09819	28	3	55	4.35126	29.2969	0.13449	3075324	0.559875	58.3184	2.84296	0.615882	-0.195203	0.521338	0.386495	0.148545	0.385514	0.95825	0.235293	0.807407	0.807341	0.961396	0.903671	-0.0281708	0.187316	0.384655	1.67608	0.319563	1.86917	0.475826	0.164946	3.35215	1.47918	0.226958	5.23772	178.24	0.049746	30.9105	2006.03
Training	AK018	1	17	41	18522087	1.09945	13	1310.66	1011	29.327	7.92832	28	-1	1012	5.30258	34.2821	28.5221	18522087	0.519723	315.188	7.23584	531.175	9.25322	0.872515	0.440923	0.309299	0.385047	0.981338	0.290129	0.810159	0.809702	0.999755	0.991069	-0.0630904	0.330955	0.375587	2.6698	0.289234	2.06755	0.440966	0.515823	5.3396	1.66729	0.328359	5.48182	743.73	0.047191	33.0707	8190.83
Training	AK020	1	18	38	40886958	0.970994	11	3.28912	68	27.7003	6.20741	28	-1	69	4.47056	28.79	0.139184	40886958	0.542823	61.5537	7.11359	0.678128	-0.208724	0.565749	0.364211	0.216856	0.362636	0.945237	0.230568	0.818945	0.81884	0.978604	0.927525	-0.0435919	0.254966	0.361258	2.65767	0.314255	1.88496	0.469988	0.21809	5.31534	1.51485	0.23249	5.42892	2161.75	0.043823	37.7151	26776.9
Training	AK025	1	20	39	20265986	0.911937	10	3.53603	77	29.1884	6.04089	29	0	77	4.30302	30.1732	0.295708	20265986	0.588722	58.4584	3.00806	0.656689	-0.252753	0.504482	0.339164	0.196213	0.337257	0.9239	0.223468	0.83169	0.831562	0.980083	0.932612	-0.0398626	0.230653	0.335588	1.72242	0.36587	1.77092	0.544395	0.203484	3.44484	1.42494	0.210911	5.28341	963.302	0.043275	38.9149	13105
Training	AK028	1	18	37	17498306	1.063	9	6.16305	136	26.998	6.09228	26	0	136	4.20891	28.1698	0.788742	17498306	0.506901	64.6433	2.62962	0.924182	-0.0321375	0.612819	0.425195	0.180732	0.421779	0.986772	0.24426	0.789648	0.789446	0.988525	0.939805	-0.04045	0.256547	0.419051	1.60708	0.267347	2.05396	0.377048	0.342805	3.21415	1.62034	0.259504	5.37456	1164.98	0.052831	26.4897	11177.7
Training	AK029	1	19	37	3597213	1.09595	9	6.11629	71	27.3119	5.87671	26	4	67	3.81148	28.4733	1.20928	3597213	0.500773	64.7898	2.63152	1.14053	0.0394348	0.653652	0.422837	0.214487	0.420944	0.980445	0.24224	0.789843	0.789717	0.957804	0.894859	-0.0577044	0.320611	0.419288	1.60429	0.261178	2.09297	0.364704	0.418251	3.20858	1.66407	0.269122	5.28973	262.482	0.0591575	21.7562	2221.93
Training	AK031	1	21	38	11181735	0.775504	9	3.17718	60	29.7845	5.29477	30	6	54	3.90345	30.518	0.06918	11181735	0.659813	44.2277	3.21476	0.503383	-0.26471	0.394084	0.297506	0.139749	0.296433	0.876693	0.208257	0.851962	0.851891	0.970299	0.925945	-0.0268039	0.160712	0.295494	1.78623	0.450335	1.53265	0.633723	0.141212	3.57246	1.23071	0.172897	5.0354	501.664	0.0417845	43.293	7921.71
Training	AK032	1	16	47	17279363	1.19983	17	3.07255	91	32.0941	9.86534	33	-12	103	7.01253	34.3952	-0.143693	17279363	0.517245	152.998	7.82976	1.61773	-0.0987488	0.709999	0.511662	0.162408	0.461726	1.12477	0.297946	0.777388	0.77413	0.980728	0.924229	-0.0187594	0.197382	0.418699	2.78929	0.274745	2.3633	0.45899	0.169316	5.57859	1.77924	0.305415	5.27098	667.885	0.0457267	35.6532	7554.88
Training	AK033	1	22	48	13588937	1.01732	14	3.17849	78	35.3452	8.35269	36	-7	85	5.84953	36.8835	-0.0850263	13588937	0.614317	111.108	8.55905	1.10637	-0.08769	0.529999	0.392959	0.148407	0.36726	1.01605	0.257729	0.820643	0.81894	0.985092	0.939401	-0.0190497	0.181033	0.344871	2.91972	0.387229	1.99807	0.594726	0.160252	5.83944	1.55389	0.230739	5.03871	445.665	0.0446156	42.4376	6136.41
Training	AK036	1	21	47	48325760	0.981497	13	3.73866	106	34.7017	8.0807	35	-15	121	5.71379	36.2125	0.0650205	48325760	0.629658	107.141	8.4461	1.12251	-0.0873421	0.508406	0.350363	0.18376	0.33344	0.964744	0.238821	0.83609	0.834972	0.9906	0.952667	-0.0291376	0.221205	0.318734	2.89941	0.416428	1.89121	0.620371	0.193676	5.79882	1.50232	0.214692	5.07812	1614.83	0.0438194	46.5652	23204.2
Training	AK038	1	25	39	13838542	0.523136	7	4.31534	63	31.746	4.56918	31	8	55	3.15952	32.298	0.477877	13838542	0.812232	35.3522	3.65857	0.335096	-0.17321	0.216123	0.164501	0.135613	0.16418	0.645116	0.137459	0.917963	0.917942	0.983565	0.958971	-0.0279535	0.16079	0.163899	1.90936	0.676034	1.01373	0.814695	0.168735	3.81872	0.847612	0.095156	4.64123	677.823	0.0510948	45.794	10775.1
Training	AK040	1	23	39	18334119	0.673445	8	4.00907	71	30.9926	5.08349	31	0	71	3.58588	31.6756	0.373268	18334119	0.730853	42.8062	3.4476	0.462281	-0.245155	0.314266	0.228831	0.157146	0.228176	0.77702	0.176592	0.886021	0.885978	0.977147	0.942989	-0.0290001	0.184583	0.227602	1.85101	0.556698	1.29846	0.728264	0.177864	3.70202	1.06658	0.135774	4.90069	811.407	0.0444047	47.2902	13354.9
Training	AK041	1	18	34	14144271	1.0206	8	10.6027	133	26.0472	5.29247	26	-3	136	3.61572	26.9683	0.862618	14144271	0.508472	48.8326	6.71707	0.786874	-0.100794	0.631403	0.366053	0.265866	0.364725	0.948092	0.232187	0.817823	0.817769	0.992684	0.954427	-0.0555898	0.316334	0.363894	2.5789	0.278776	1.95599	0.39233	0.403263	5.1578	1.58924	0.249364	5.49472	915.849	0.0470922	32.7155	9888.76
Training	AK042	1	16	35	48338709	1.06029	10	668.104	606	24.5748	6.10738	23	-1	607	4.29275	26.3739	14.6545	48338709	0.500636	91.6618	5.87608	29.3565	1.4095	0.786151	0.280932	0.471721	0.265188	0.838865	0.21015	0.868248	0.868145	0.99959	0.990194	-0.168871	0.533536	0.262493	2.39782	0.329363	1.84837	0.48092	0.642947	4.79564	1.58053	0.266771	5.52465	3040.71	0.043755	49.088	34791.2
Training	F001	1	14	36	33883480	1.07164	11	3.74393	79	24.9877	6.93743	24	-2	81	4.88659	26.5121	0.558447	33883480	0.490785	78.5031	6.0771	0.839793	0.155463	0.640359	0.391688	0.240461	0.389937	0.968691	0.238228	0.805323	0.805207	0.984949	0.935052	-0.047845	0.290904	0.388408	2.45248	0.266581	2.01632	0.361664	0.263069	4.90497	1.61908	0.258012	5.48029	2248.93	0.0466526	33.6791	23658.8
Training	F002	1	16	47	18087383	1.26512	16	3.86424	100	31.6026	9.91237	31	-15	115	6.83162	34.0955	0.259798	18087383	0.495533	163.778	7.62303	2.68548	0.0439737	0.853133	0.471487	0.287921	0.438309	1.07857	0.277912	0.786348	0.784163	0.987394	0.937976	-0.0583075	0.353735	0.40953	2.7436	0.259307	2.41686	0.430977	0.322529	5.48721	1.89032	0.331155	5.45442	813.312	0.0522728	28.1498	7710
Training	F003	1	21	48	3138353	1.06023	14	18.3443	189	34.5434	8.50468	34	-7	196	5.97204	36.3436	1.20011	3138353	0.599164	127.613	8.31865	1.79248	-0.0551437	0.562444	0.377013	0.195219	0.352436	0.990153	0.251846	0.827509	0.826134	0.995436	0.964971	-0.0366981	0.242382	0.333691	2.87613	0.386045	1.97356	0.590857	0.258336	5.75227	1.56121	0.234864	5.02486	126.318	0.0531642	27.319	1423.61
Training	F004	1	22	48	29474754	0.950969	13	3.25472	86	35.3292	7.924	36	-11	97	5.70449	36.7248	-0.0856422	29474754	0.644236	100.561	8.56587	0.967969	-0.0977093	0.475441	0.345276	0.158689	0.327178	0.959414	0.237745	0.839422	0.838221	0.986865	0.945901	-0.0238895	0.190741	0.311392	2.92118	0.432076	1.84659	0.635557	0.174154	5.84237	1.46054	0.205179	5.21534	873.175	0.0399549	48.1271	14079.1
Training	F005	1	19	47	20342404	1.10286	14	3.87029	94	33.0389	8.76857	33	-16	110	6.10388	34.9328	0.131494	20342404	0.567269	128.733	8.00864	1.41545	-0.0967258	0.605985	0.403136	0.200307	0.381402	1.01864	0.256768	0.812905	0.811472	0.98467	0.936949	-0.0351341	0.250013	0.362535	2.82097	0.346586	2.07912	0.544349	0.224718	5.64194	1.63154	0.25228	5.27643	756.34	0.0453713	35.4331	9456.37
Training	F006	1	13	36	19019042	1.07629	12	3.75379	88	24.3108	7.42574	24	-8	96	5.15563	26.0867	0.493712	19019042	0.492689	89.5007	6.01915	0.861106	0.176434	0.621789	0.426235	0.186374	0.419505	1.00199	0.248363	0.791368	0.790921	0.98366	0.930243	-0.0316678	0.226994	0.413623	2.4434	0.262239	2.05811	0.359841	0.2046	4.88679	1.61696	0.262006	5.35516	1442.27	0.0516056	27.7094	13769.7
Training	F007	0	14	43	3318056	1.27777	14	5.61805	130	28.2715	9.28787	27	-2	132	6.05318	30.8915	1.03389	3318056	0.452634	155.009	6.91549	2.42271	0.378658	0.821206	0.486382	0.254624	0.462063	1.06599	0.270772	0.772974	0.771401	0.99033	0.942578	-0.0587513	0.345165	0.441234	2.61374	0.22839	2.35148	0.310787	0.376241	5.22747	1.8307	0.326897	5.3958	208.324	0.0599149	21.1558	1573.81
Training	F008	0	19	33	1650820	1.02422	7	5.96757	63	25.8469	4.64256	26	5	58	3.18215	26.5722	0.849434	1650820	0.505109	38.021	2.42275	0.677333	-0.0294796	0.597498	0.420698	0.173702	0.418563	0.98729	0.244586	0.791075	0.790932	0.958029	0.895466	-0.0264839	0.217653	0.416694	1.54218	0.25812	2.02028	0.327404	0.224732	3.08436	1.59351	0.254549	5.08492	155.13	0.0663516	18.1669	1180.95
Training	F009	0	14	38	14650292	1.08692	12	3.45281	71	25.5969	7.32868	25	-8	79	5.29925	27.2351	0.393425	14650292	0.488303	86.5491	6.32682	0.886059	0.0800768	0.672814	0.392475	0.263057	0.386972	0.979458	0.241138	0.807431	0.807064	0.97701	0.922789	-0.0539066	0.31261	0.382157	2.50133	0.259278	2.06758	0.319626	0.272116	5.00265	1.66101	0.266322	5.52479	947.894	0.0479922	32.2594	9644.47
Training	F010	0	16	36	4236511	1.0918	10	4.53983	70	25.7579	6.39801	25	-9	79	4.3207	27.0967	0.695288	4236511	0.48741	70.762	6.43277	1.01346	0.120983	0.624002	0.475035	0.135642	0.468382	1.01735	0.253244	0.766918	0.766474	0.972174	0.906545	-0.0281598	0.223672	0.46256	2.52893	0.243246	2.14229	0.2728	0.293654	5.05787	1.65226	0.274759	5.18581	372.273	0.0645187	18.565	2812.35
Training	F011	1	20	38	11915655	0.889539	9	3.94064	69	29.1065	5.54918	29	4	65	3.9775	29.9679	0.431792	11915655	0.604652	50.8865	3.02338	0.663996	-0.227714	0.495046	0.349973	0.172238	0.3482	0.937827	0.227929	0.826196	0.826077	0.965085	0.913039	-0.0291165	0.214314	0.346648	1.72829	0.36291	1.78973	0.541595	0.203463	3.45659	1.43321	0.211255	5.10318	698.987	0.0526821	27.5441	8022.52
Training	F012	1	19	45	19669907	1.03121	14	3.60372	93	32.1692	8.14038	32	-12	105	5.75295	33.8024	0.0398532	19669907	0.586667	107.745	7.83121	1.07582	-0.147038	0.562552	0.39398	0.17643	0.37855	1.00166	0.249613	0.813279	0.812268	0.984972	0.937275	-0.0289638	0.218938	0.365213	2.79086	0.348676	2.00839	0.540167	0.19441	5.58173	1.57944	0.239133	5.2084	800.718	0.0465128	33.5458	10099.5
Training	F013	1	14	38	12905516	1.10972	12	3.91383	78	25.4144	7.50801	25	-3	81	5.27121	27.1826	0.592887	12905516	0.483345	93.0016	6.26332	0.960655	0.142902	0.644253	0.450509	0.176586	0.440649	1.02049	0.254169	0.781315	0.780661	0.982752	0.926793	-0.0293028	0.218912	0.432056	2.49295	0.248175	2.12909	0.308342	0.195937	4.9859	1.65871	0.27369	5.3011	1003.78	0.0574705	22.8997	8442.1
Training	F014	1	19	35	9912327	1.02923	8	4.87511	65	26.4641	4.91667	26	8	57	3.4354	27.2376	0.980437	9912327	0.505131	41.5359	2.45293	0.727973	-0.0492146	0.658821	0.359417	0.294151	0.357387	0.94703	0.230938	0.821645	0.821509	0.964152	0.910755	-0.0648259	0.345591	0.355611	1.54206	0.271929	1.981	0.357928	0.294794	3.08412	1.61498	0.25456	5.47104	659.9	0.04939	32.8182	6749.06
Training	F015	0	20	38	6635034	0.982758	9	4.34132	69	28.6826	5.92461	28	3	66	4.00819	29.7019	0.653384	6635034	0.56151	59.5082	2.9107	0.763208	-0.197055	0.559452	0.373541	0.199308	0.368398	0.966443	0.236967	0.816658	0.816315	0.962883	0.908158	-0.0339533	0.239698	0.363898	1.69237	0.322352	1.92247	0.490395	0.202532	3.38475	1.53418	0.233248	5.11395	428.429	0.0569643	23.2971	4223.12
Training	F016	1	9	41	10934449	1.25229	16	173.485	549	25.3344	10.0771	25	-12	561	7.13915	28.8525	5.25985	10934449	0.460118	190.636	6.25279	19.572	0.997769	0.780811	0.533022	0.187483	0.478764	1.09523	0.302741	0.766729	0.764661	0.999008	0.98013	-0.0281899	0.242837	0.449444	2.48808	0.23008	2.3566	0.301146	0.325708	4.97615	1.795	0.328458	5.36524	720.84	0.0548793	24.8322	6043.65
Training	F017	1	16	37	11375832	1.10071	10	4.55288	73	25.5886	6.68013	25	2	71	4.61511	27.0283	0.841864	11375832	0.484702	75.7537	2.24092	1.1084	0.218515	0.71851	0.359853	0.332473	0.355211	0.953587	0.232812	0.823168	0.822859	0.964229	0.911429	-0.0815981	0.392261	0.35115	1.46655	0.271544	2.04435	0.374507	0.343399	2.9331	1.67304	0.269591	5.48321	773.182	0.0496521	32.8285	7547.78
Training	F018	0	18	40	2649260	1.03884	11	3.36956	61	28.5615	6.80628	28	4	57	4.87625	29.8464	0.427561	2649260	0.532503	75.0458	2.79686	0.787893	-0.108606	0.569153	0.436229	0.132127	0.427173	1.01407	0.252382	0.787923	0.787319	0.956795	0.89366	-0.0191225	0.168477	0.419249	1.66239	0.284263	2.04427	0.425509	0.146761	3.32477	1.58666	0.251345	5.08732	179.185	0.0602505	21.449	1583.66
Training	F019	1	20	49	12631161	1.10001	15	3.06102	83	34.5729	8.90082	35	-2	85	6.37534	36.3414	-0.00400625	12631161	0.570467	125.415	8.25042	1.28217	-0.0836172	0.603569	0.427809	0.17043	0.397137	1.0489	0.269168	0.806537	0.804499	0.983791	0.93454	-0.024872	0.207545	0.37036	2.86467	0.339974	2.12961	0.543119	0.194715	5.72933	1.64588	0.257844	5.15943	471.202	0.0492683	31.1575	5455.95
Training	F020	1	17	40	14936304	1.08257	12	3.63212	79	28.3397	7.458	28	1	78	5.17803	29.8831	0.421707	14936304	0.51288	89.86	2.72849	1.05476	-0.065013	0.670272	0.394899	0.258668	0.385859	0.990436	0.244785	0.808577	0.807975	0.97693	0.92313	-0.0525661	0.313721	0.377948	1.63081	0.274304	2.08876	0.40912	0.271149	3.26161	1.67225	0.266293	5.48124	796.912	0.0476451	32.9124	8578.43
Training	F021	1	15	39	12188611	1.08856	13	3.40705	73	26.648	7.58427	26	-7	80	5.35312	28.3166	0.378538	12188611	0.49262	91.711	6.56958	0.851196	0.0209862	0.615042	0.465568	0.138208	0.455977	1.02592	0.255773	0.77361	0.772971	0.972783	0.909124	-0.0199575	0.175283	0.447585	2.55581	0.24714	2.13439	0.310883	0.153719	5.11161	1.64695	0.270152	5.23698	914.486	0.0601596	20.7077	7488.32
Training	F022	0	18	35	3296074	0.971166	9	3.40219	55	26.6499	5.28015	27	1	54	3.75445	27.4919	0.192431	3296074	0.528837	45.5924	2.66207	0.626287	-0.171041	0.578917	0.375803	0.212703	0.37546	0.953716	0.233895	0.812327	0.812304	0.962436	0.906152	-0.0370162	0.251224	0.37516	1.61594	0.291657	1.9096	0.426252	0.213943	3.23189	1.53233	0.23868	5.24665	241.791	0.0554439	25.3034	2306.26
Training	F023	0	17	33	7240698	1.04973	8	356.424	362	24.6451	5.03454	24	7	355	3.37413	25.8772	10.0459	7240698	0.500126	62.2456	2.01301	5.22541	0.479508	0.603137	0.414018	0.18419	0.404358	0.984641	0.249643	0.798635	0.798433	0.998179	0.974755	-0.0287957	0.222345	0.400988	1.40199	0.279912	1.97053	0.403677	0.303093	2.80398	1.55741	0.254289	5.22391	570.184	0.0527313	28.4267	5407.86
Training	F024	1	20	47	12150015	1.11406	15	3.84015	85	33.6595	8.78733	34	-9	94	6.00278	35.5183	0.260359	12150015	0.56539	128.588	8.10371	1.68009	-0.0146882	0.660536	0.411373	0.232541	0.388375	1.02612	0.259466	0.809625	0.808112	0.984364	0.935817	-0.0436234	0.286102	0.368446	2.8357	0.330785	2.15045	0.529762	0.263595	5.67141	1.69519	0.267977	5.18249	499.401	0.0518535	27.5554	5445.27
Training	F025	0	19	35	5097558	0.99387	9	4.08097	71	26.8827	5.30186	27	5	66	3.68781	27.72	0.4667	5097558	0.524024	45.7179	2.58451	0.695202	-0.137084	0.634287	0.354449	0.283226	0.352426	0.942835	0.22958	0.824125	0.82399	0.964648	0.911995	-0.0613613	0.333886	0.350655	1.58569	0.284658	1.94116	0.405818	0.284915	3.17138	1.58008	0.247184	5.36073	344.733	0.0519645	27.8256	3476.38
Training	F026	1	15	35	18941527	1.05393	11	4.01164	74	24.7065	6.48755	24	0	74	4.45796	26.0727	0.604888	18941527	0.494501	69.3719	2.13794	0.775713	0.152249	0.621487	0.405143	0.2106	0.40113	0.984357	0.242862	0.800104	0.799836	0.959671	0.899918	-0.0364204	0.250601	0.397618	1.44351	0.266335	2.01862	0.365366	0.214368	2.88702	1.60327	0.256657	5.41474	1377.84	0.0494487	31.0443	13778.8
Training	F027	1	17	52	14031122	1.34508	18	3.00278	94	34.961	11.0332	35	-14	108	7.84685	37.5956	0.043452	14031122	0.468132	191.158	8.31646	2.27985	0.0577107	0.855598	0.614885	0.16373	0.529238	1.20635	0.333863	0.749516	0.743945	0.977051	0.913823	-0.0186528	0.203589	0.455608	2.87331	0.227445	2.62436	0.406929	0.169592	5.74662	1.92455	0.367621	5.22077	575.179	0.0579409	22.939	4647.15
Training	F028	0	22	51	11227591	1.12472	15	5.06785	132	36.7646	9.05995	37	-10	142	6.33554	38.5962	0.355457	11227591	0.577112	138.025	8.59839	1.61616	-0.0181129	0.619441	0.405533	0.207845	0.376504	1.02696	0.262921	0.816425	0.81464	0.991963	0.953335	-0.0359156	0.253229	0.352549	2.92303	0.361452	2.10651	0.570538	0.263812	5.84605	1.65365	0.256244	5.24074	340.654	0.0451976	36.8478	4349.7
Training	F029	0	14	34	1811568	1.00435	10	3.13763	54	23.9353	6.02071	24	0	54	4.41032	25.1107	0.0462039	1811568	0.501561	57.6526	2.1421	0.555919	0.0607893	0.543529	0.45263	0.0912199	0.451961	0.992164	0.246737	0.774131	0.774087	0.954768	0.887043	-0.0113617	0.115437	0.451375	1.45579	0.257667	1.9883	0.319281	0.0950138	2.91158	1.53329	0.24904	5.15926	176.035	0.0612722	21.0152	1440.98
Training	F030	0	13.6	46	2646035	1.28341	17	3.47155	93	30.2567	10.4074	30	-7	100	7.19302	33.0189	0.198804	2646035	0.474978	174.782	7.30605	1.75913	-0.00743443	0.756272	0.543624	0.162927	0.49392	1.13067	0.297369	0.761251	0.758011	0.979497	0.918858	-0.025172	0.216004	0.451118	2.69307	0.239754	2.43255	0.381756	0.193043	5.38615	1.82321	0.324974	5.16226	156.084	0.0643117	21.5282	1152.77
Training	F031	1	19	50	23270365	1.18294	16	3.69125	100	34.4832	9.38961	34	-9	109	6.73163	36.5156	0.28917	23270365	0.54034	144.301	8.13096	1.64758	0.0271327	0.662756	0.45643	0.183242	0.422535	1.07342	0.277269	0.794353	0.792122	0.987804	0.940242	-0.0288905	0.236357	0.393147	2.84228	0.311284	2.22738	0.507136	0.220118	5.68456	1.71326	0.279797	5.36824	789.378	0.0452314	36.9028	9430.01
Training	F032	1	15	44	726990	1.12442	16	2.9408	62	29.5972	9.26184	30	-5	67	6.62145	31.7759	-0.33875	726990	0.525922	133.713	7.26737	1.19293	-0.193259	0.64188	0.483	0.141381	0.449088	1.07955	0.278697	0.781108	0.778847	0.972187	0.911313	-0.0334	0.249637	0.419414	2.68839	0.278675	2.21111	0.437422	0.207571	5.37678	1.67965	0.28122	4.98379	45.7472	0.0635378	19.9059	378.664
Training	F033	0	14	37	2035338	1.08369	12	3.34707	66	25.933	7.27343	26	-7	73	5.17077	27.5223	0.210947	2035338	0.492351	84.9549	6.52542	0.72084	-0.00287691	0.574685	0.487416	0.0820663	0.475943	1.03475	0.258483	0.763941	0.763176	0.971531	0.905194	-0.0137251	0.132017	0.465904	2.55018	0.247832	2.11156	0.30123	0.134218	5.10035	1.60056	0.265525	4.91772	202.122	0.0752223	13.8428	1322.95
Training	F034	0	16	34	3764124	1.08031	9	5.74295	71	24.8383	5.85443	24	1	70	3.99906	26.045	1.01847	3764124	0.489904	61.3992	2.10789	0.876911	0.205477	0.635969	0.398553	0.228834	0.394507	0.981975	0.24212	0.803421	0.803151	0.960331	0.901576	-0.0411796	0.274463	0.390967	1.43118	0.270742	2.02304	0.384282	0.239186	2.86235	1.61449	0.25863	5.34312	284.668	0.0513008	30.6528	2718.47
Training	F035	1	21	46	13554631	0.952288	13	3.37787	77	33.2162	7.76972	33	-11	88	5.49669	34.6526	-0.00339632	13554631	0.628509	97.481	8.01696	0.900636	-0.18918	0.492717	0.352908	0.165409	0.340098	0.961692	0.236527	0.832083	0.831232	0.986529	0.943622	-0.0259411	0.199292	0.328918	2.8252	0.400889	1.85451	0.597496	0.176866	5.6504	1.4699	0.211406	5.0688	549.436	0.0486743	31.2154	7094.61
Training	F036	1	21	37	5241557	0.883212	8	4.77814	71	29.0809	5.25559	29	0	71	3.61613	29.8821	0.655832	5241557	0.613661	47.24	3.05762	0.566608	-0.225116	0.453651	0.35416	0.12322	0.352664	0.941287	0.229186	0.823917	0.823817	0.964653	0.911909	-0.0166239	0.153402	0.351355	1.74146	0.376457	1.73776	0.555564	0.137532	3.48293	1.37798	0.201953	5.07935	287.309	0.0489453	30.7179	3602.19
Training	F037	0	17	38	11359495	1.03413	10	3.70623	66	27.0569	6.34369	27	0	66	4.62734	28.2469	0.444964	11359495	0.512002	65.8099	2.5565	0.706452	-0.0708635	0.583258	0.430964	0.150201	0.427083	0.997375	0.247183	0.787105	0.786846	0.957083	0.893423	-0.0222377	0.188352	0.423687	1.58694	0.26443	2.02933	0.36416	0.177239	3.17387	1.58724	0.253556	5.30436	804.145	0.0564827	24.3713	7289.37
Training	F038	0	26	53	1083468	1.05806	15	4.03753	91	39.6938	8.64088	39	12	79	6.31886	41.1451	0.418615	1083468	0.596636	117.325	4.39964	1.42475	0.180044	0.571703	0.353621	0.234015	0.335579	0.966356	0.240255	0.835218	0.834015	0.979517	0.933486	-0.05038	0.295522	0.319792	2.08441	0.401895	1.96242	0.609809	0.285619	4.16882	1.57112	0.231331	5.00283	33.5969	0.0524951	29.3469	381.847
Training	F039	0	14	34	738799	1.01478	11	3.03124	52	23.7311	6.36318	23	2	50	4.52188	25.0326	0.258814	738799	0.503176	63.4655	2.0855	0.609416	0.110533	0.562861	0.430396	0.133193	0.429676	0.984227	0.244161	0.785282	0.785234	0.956994	0.892617	-0.0193062	0.167959	0.429047	1.43258	0.265321	1.9797	0.355515	0.138034	2.86517	1.54734	0.248314	4.9582	79.4631	0.0673987	17.6073	593.244
Training	F040	1	15	42	43952744	1.15632	13	3.42244	80	27.8995	8.37041	27	-15	95	5.98438	29.8465	0.443048	43952744	0.483833	112.433	6.86004	1.34372	0.0586923	0.736969	0.420999	0.272732	0.409049	1.01261	0.252093	0.797465	0.796671	0.983903	0.93211	-0.0559209	0.329745	0.398612	2.60404	0.250637	2.20629	0.357608	0.285898	5.20807	1.75892	0.289492	5.57564	2369	0.0480137	31.9014	23872.3
Training	F041	0	20	41	8746149	0.932502	11	3.58269	73	30.1246	6.51267	30	4	69	4.7212	31.2344	0.358044	8746149	0.597651	68.097	3.07961	0.73466	-0.213784	0.506321	0.35694	0.173178	0.351161	0.953249	0.232632	0.825382	0.824997	0.964573	0.912499	-0.0294198	0.210945	0.346105	1.74418	0.363266	1.83642	0.545933	0.183011	3.48835	1.46265	0.215815	5.11394	457.081	0.050985	28.6541	5357.95
Training	F042	0	18	41	7765450	1.06477	11	4.08901	77	28.8028	7.10109	28	-2	79	5.02837	30.2255	0.587298	7765450	0.527146	83.9797	7.11404	0.911394	-0.0589713	0.578935	0.445613	0.130169	0.437132	1.01647	0.253021	0.782844	0.782282	0.982929	0.927346	-0.0234789	0.196527	0.429744	2.66093	0.27936	2.06883	0.415161	0.222374	5.32186	1.60284	0.256137	5.11958	508.259	0.0597952	21.0647	4480.74
Training	F043	0	20	44	15872133	1.08656	13	3.9633	81	30.9851	7.67901	30	2	79	5.33455	32.5269	0.690108	15872133	0.546693	97.9225	3.08972	1.22983	-0.0851782	0.635555	0.402567	0.224556	0.388669	1.00464	0.250123	0.807976	0.807055	0.976566	0.922729	-0.0438648	0.280048	0.376565	1.74107	0.308758	2.08893	0.486458	0.252136	3.48214	1.65621	0.259531	5.30473	764.126	0.0509349	28.9205	8201.49
Training	F044	0	19	37	6310849	0.993319	9	4.60481	76	27.6956	5.60896	27	3	73	3.94997	28.6452	0.646847	6310849	0.540889	53.5026	2.75212	0.662273	-0.151984	0.543863	0.413234	0.136629	0.408459	0.992054	0.245395	0.796558	0.796248	0.975778	0.918466	-0.0182942	0.170033	0.404356	1.64905	0.294214	1.95513	0.43583	0.159015	3.2981	1.52905	0.239274	5.08648	455.847	0.0592702	21.4879	4159.98
Training	F045	0	20	40	10641374	0.966626	10	4.13533	75	29.4376	6.388	29	1	74	4.49823	30.5565	0.542441	10641374	0.574398	67.129	2.9805	0.722244	-0.178603	0.516599	0.387179	0.143192	0.38142	0.977546	0.24057	0.81025	0.809866	0.977326	0.923908	-0.0229445	0.182289	0.376381	1.71701	0.334737	1.89616	0.506231	0.169419	3.43401	1.49299	0.225944	5.20994	543.205	0.0476621	32.4019	6546.41
Training	F046	0	17	43	9545017	1.10946	14	3.69894	90	30.2122	8.37491	30	-3	93	5.80519	32.0539	0.311111	9545017	0.529511	114.676	7.31288	1.1155	-0.0626697	0.623607	0.445297	0.166618	0.42797	1.03757	0.260764	0.788903	0.787748	0.983011	0.929084	-0.0266841	0.212435	0.412809	2.69591	0.282095	2.14174	0.437026	0.214488	5.39181	1.66037	0.267226	5.27394	494.281	0.0532057	26.4948	4919.16
Training	F047	0	20	46	3886190	1.05799	14	3.18166	74	32.8794	8.27078	33	-1	75	5.96246	34.4843	0.0909178	3886190	0.576704	108.107	8.08325	0.974728	-0.101028	0.528839	0.415442	0.120295	0.389362	1.03409	0.262996	0.809666	0.807927	0.976022	0.922997	-0.0158332	0.156188	0.366542	2.83811	0.358617	2.01418	0.556408	0.13297	5.67622	1.5491	0.23607	5.02835	159.335	0.0487562	32.05	1884.67
Training	F048	1	15	34	13064978	1.02309	9	4.30407	72	23.9461	5.73667	23	0	72	4.17345	25.0642	0.664652	13064978	0.506257	54.7966	1.97354	0.752554	0.243557	0.61933	0.340641	0.289349	0.338498	0.930283	0.225324	0.831108	0.830965	0.966035	0.915483	-0.0654562	0.336871	0.336623	1.37966	0.307257	1.8879	0.455696	0.290074	2.75932	1.5411	0.239993	5.49442	863.531	0.0415219	43.673	10528.6
Training	F049	1	16	42	47791338	1.14447	13	55.4074	444	28.7498	8.33385	28	-12	456	5.77535	30.7834	1.88936	47791338	0.50326	121.068	7.08573	3.11089	0.0896929	0.706568	0.432827	0.240036	0.416593	1.02083	0.257602	0.794037	0.793161	0.998807	0.979207	-0.0473333	0.29993	0.404766	2.649	0.264121	2.1942	0.400241	0.369692	5.29799	1.73486	0.284849	5.41985	2636.16	0.0522706	27.125	25380.9
Training	F050	0	12	42	10066841	1.21923	15	63.7029	384	26.9939	9.42942	27	-11	395	6.68528	29.7163	2.49243	10066841	0.467143	154.383	6.64389	3.76607	0.245573	0.748937	0.485335	0.211499	0.458171	1.0682	0.27451	0.775002	0.773435	0.998332	0.974622	-0.0333498	0.260874	0.437208	2.56473	0.232418	2.31458	0.302152	0.277612	5.12945	1.79128	0.308568	5.37642	649.274	0.0569538	23.4316	5325.43
Training	F051	0	18	41	18318228	1.06205	11.5	4.08995	79	29.1451	7.0842	28	0	79	5.05421	30.5409	0.608217	18318228	0.532209	83.3125	2.81432	0.934839	-0.0901159	0.605199	0.422969	0.177387	0.413872	1.00691	0.250015	0.79458	0.793974	0.97528	0.917529	-0.0300095	0.221869	0.405911	1.66391	0.283114	2.06787	0.427726	0.211341	3.32782	1.62328	0.257042	5.23244	1097.58	0.0558877	23.9676	10452
Training	F052	0	18	40	4414732	1.04817	12	4.03327	82	28.5219	6.95488	28	3	79	5.0001	29.8611	0.556423	4414732	0.525875	78.1853	2.79771	0.881294	-0.118254	0.602254	0.405337	0.195385	0.397722	0.993477	0.245752	0.802401	0.8019	0.976293	0.920709	-0.0345766	0.241157	0.391126	1.65784	0.289008	2.02911	0.436269	0.218033	3.31568	1.60513	0.251898	5.22007	280.311	0.056617	24.3417	2603.61
Training	F053	0	19	37	5425084	0.96624	9	4.09764	64	27.627	5.51351	27	2	62	3.88422	28.5429	0.435077	5425084	0.550492	51.45	2.7742	0.574912	-0.1622	0.508887	0.420789	0.0948442	0.417472	0.992507	0.245694	0.791817	0.791596	0.958074	0.895798	-0.00999534	0.117256	0.414569	1.65896	0.301051	1.91716	0.444176	0.0999132	3.31792	1.48583	0.232419	5.05606	380.68	0.0571677	23.1633	3665.72
Training	F054	1	19	38	6706650	0.984619	9	5.10057	76	28.7157	6.03791	28	0	76	4.14533	29.8024	0.711037	6706650	0.563629	63.5909	2.89873	0.718983	-0.177711	0.534461	0.389292	0.15718	0.384834	0.976798	0.240549	0.808313	0.808029	0.977182	0.92318	-0.0233222	0.196555	0.381055	1.69185	0.320155	1.91382	0.48412	0.180871	3.38369	1.51294	0.230938	5.17568	407.955	0.0540266	26.3459	4255.96
Training	F055	1	19	42	3072314	1.05678	12	3.4715	73	30.2427	7.37435	30	1	72	5.16224	31.6605	0.427043	3072314	0.548652	87.7629	2.98947	0.871925	-0.0926072	0.55328	0.450324	0.103274	0.433357	1.03625	0.260361	0.786149	0.785018	0.955751	0.892509	-0.018667	0.159572	0.418511	1.72152	0.301424	2.06191	0.463259	0.144072	3.44305	1.57842	0.250901	5.02299	182.498	0.0595424	22.1871	1681.62
Training	F056	0	18	44	10452423	1.09452	13	3.56559	80	30.7078	8.15912	30	-2	82	5.72017	32.4325	0.404745	10452423	0.539536	108.903	7.61084	1.20718	-0.0852805	0.625758	0.408818	0.209643	0.393872	1.0099	0.251982	0.805548	0.804559	0.984396	0.93471	-0.0407357	0.262564	0.380864	2.74892	0.31058	2.09046	0.489564	0.236228	5.49784	1.65006	0.258644	5.2445	513.55	0.0516806	27.7198	5361.37
Training	F057	1	14	41	38751992	1.15742	14	3.46851	84	27.3485	8.69127	27	-13	97	6.05578	29.4939	0.213573	38751992	0.486688	121.951	6.75312	1.29866	0.00808248	0.723158	0.415531	0.269689	0.403776	1.00866	0.250864	0.800064	0.799287	0.984113	0.932983	-0.0567236	0.329583	0.393559	2.5838	0.254294	2.18937	0.358483	0.292545	5.16759	1.74536	0.284672	5.50395	2269.28	0.0509401	28.6152	21681
Training	F058	0	14	35	9080289	1.04665	10	4.22645	68	24.2172	6.40962	23	-2	70	4.62666	25.5829	0.658101	9080289	0.498855	68.0111	5.86254	0.80547	0.212152	0.622251	0.378478	0.243289	0.37495	0.965001	0.236591	0.813113	0.812878	0.977799	0.925128	-0.0484794	0.28911	0.371863	2.4086	0.283946	1.96792	0.411536	0.261501	4.8172	1.5804	0.250182	5.44119	636.999	0.0459131	35.8624	6921.12
Training	F059	0	22	48	11533904	0.992933	14	3.67746	94	34.889	8.12226	35	-3	97	5.6598	36.4169	0.0928341	11533904	0.625576	108.948	8.39846	0.921059	-0.0803094	0.466492	0.366193	0.120177	0.344437	0.984783	0.246882	0.831397	0.829957	0.98609	0.943111	-0.0183217	0.156353	0.325501	2.89367	0.420154	1.86189	0.621622	0.138881	5.78733	1.45074	0.208171	5.14862	362.174	0.0416436	43.9199	5440.63
Training	F060	0	15	43	8550391	1.16265	15	3.28119	78	28.4172	8.8066	28	-6	84	6.24984	30.5141	0.353177	8550391	0.487172	123.575	6.8932	1.27781	0.0232014	0.736595	0.410882	0.283564	0.400554	1.00408	0.249236	0.801444	0.800756	0.984279	0.933487	-0.0579665	0.33806	0.391517	2.60989	0.254288	2.19203	0.368111	0.286989	5.21978	1.75724	0.286869	5.54532	436.911	0.0475782	32.5374	4473.7
Training	F061	0	15	35	3439123	1.02088	10	3.1167	60	24.9978	6.18461	25	-2	62	4.43887	26.195	0.177787	3439123	0.498113	61.2875	6.28254	0.619582	0.0109802	0.595097	0.415486	0.177698	0.413941	0.982327	0.242909	0.793287	0.793184	0.975587	0.917263	-0.026844	0.213165	0.41259	2.49751	0.257791	2.00087	0.300388	0.179168	4.99503	1.58027	0.252646	5.27699	285.816	0.0570263	23.1336	2496.54
Training	F062	0	19	37	1111197	0.974369	9	3.80325	59	27.8799	5.57375	27	9	50	3.98937	28.786	0.557171	1111197	0.547686	51.342	2.74785	0.565777	-0.140741	0.499365	0.434194	0.0696881	0.432843	0.989669	0.245744	0.783804	0.783714	0.956643	0.891857	-0.0107357	0.120033	0.431661	1.65271	0.295914	1.91859	0.430158	0.137412	3.30542	1.48009	0.23339	4.76313	96.2796	0.0717969	15.1599	734.447
Training	F063	0	16	38	9030653	1.0717	11	3.78815	70	26.5737	6.79051	26	-2	72	4.82867	27.9523	0.534591	9030653	0.495441	75.1712	6.54914	0.834894	0.00571312	0.642348	0.412851	0.21739	0.408391	0.989117	0.244362	0.796548	0.796251	0.975793	0.918471	-0.0393627	0.262351	0.404488	2.54788	0.256605	2.07062	0.329914	0.224576	5.09575	1.64577	0.2638	5.33522	654.579	0.0566343	24.1736	5726.31
Training	F064	0	18	34	3618291	1.06517	8	69.2773	199	25.7906	5.30342	25	5	194	3.44893	26.8982	3.8866	3618291	0.492341	58.3563	2.25355	1.19895	0.118804	0.618949	0.414949	0.196186	0.410991	0.981778	0.244774	0.79496	0.794841	0.993631	0.954372	-0.0326576	0.237412	0.409052	1.48395	0.25832	2.01971	0.319138	0.249855	2.9679	1.60307	0.258474	5.19572	301.809	0.0603498	21.8175	2462.2
Training	F065	0	18	36	6962618	1.05507	9	7.20644	86	26.6203	5.82068	26	2	84	3.94373	27.7464	1.07569	6962618	0.504735	61.22	2.48048	0.869422	-0.00746919	0.625742	0.409512	0.208853	0.406606	0.984369	0.243145	0.797181	0.796987	0.975962	0.918776	-0.0384008	0.265405	0.404064	1.55761	0.260729	2.03713	0.344212	0.370523	3.11522	1.61953	0.258813	5.43249	456.7	0.0504976	29.9673	4564.83
Training	F066	0	20	44	2576872	1.04868	11	3.86953	68	31.2153	7.30741	30	7	61	5.14767	32.6047	0.707399	2576872	0.567362	88.6681	3.19564	0.992435	-0.0598377	0.543242	0.42325	0.124208	0.408255	1.0193	0.255158	0.798371	0.797372	0.958367	0.898686	-0.0271754	0.209691	0.395135	1.7792	0.331541	2.01699	0.512916	0.213919	3.55841	1.56243	0.241623	4.92271	135.144	0.0557523	24.3129	1375.28
Training	F067	1	18	45	27604725	1.10802	14	3.17629	80	31.414	8.40673	31	0	80	6.0861	33.1413	0.319126	27604725	0.538137	111.504	3.1027	1.28832	-0.0702871	0.652172	0.401003	0.238306	0.389292	0.998825	0.247776	0.807303	0.806525	0.976619	0.922532	-0.0491232	0.297707	0.379076	1.74346	0.304969	2.10418	0.48201	0.267457	3.48691	1.67601	0.263294	5.40657	1199.32	0.0477191	32.5447	13525
Training	F068	0	17	33	8519770	1.02416	8	9.64715	121	24.3138	5.1466	24	3	118	3.51156	25.2585	1.10391	8519770	0.50255	46.8348	2.02946	0.707079	0.179734	0.59826	0.379468	0.223142	0.378366	0.959411	0.23558	0.810991	0.810927	0.985415	0.936965	-0.0399539	0.265102	0.377497	1.40518	0.28403	1.93643	0.408934	0.244237	2.81036	1.55447	0.244432	5.40306	617.39	0.0462326	34.6304	6711.06
Training	F069	0	17	42	3633869	1.04593	13	3.24755	66	29.5508	7.64051	29	-4	70	5.5512	31.0879	0.118682	3633869	0.543205	93.2049	7.28306	0.822876	-0.134104	0.55479	0.431521	0.124867	0.421866	1.01407	0.252283	0.790676	0.790032	0.974787	0.915949	-0.0187138	0.174151	0.413419	2.69298	0.299653	2.03016	0.455722	0.161091	5.38597	1.57447	0.246578	5.11872	204.759	0.0544572	25.302	2042.45
Training	F070	1	18	44	13191690	1.08915	14	3.49072	75	31.1943	8.44065	31	-12	87	5.83486	32.9994	0.0867891	13191690	0.550929	115.877	7.59053	1.16907	-0.137458	0.611303	0.430391	0.173815	0.410502	1.03444	0.260667	0.798054	0.796738	0.983606	0.932056	-0.0271648	0.216661	0.393192	2.74685	0.309545	2.12063	0.48838	0.183864	5.4937	1.64884	0.260424	5.16196	631.53	0.0521323	27.2499	6673.96
Training	F071	0	18	43	3625075	1.03543	12	3.37604	79	30.2697	7.57476	30	-1	80	5.40844	31.7636	0.237747	3625075	0.560697	92.6729	7.54717	0.896199	-0.162868	0.554263	0.404506	0.156342	0.393428	1.00106	0.248512	0.805132	0.804394	0.98453	0.934692	-0.0246273	0.196911	0.383735	2.74038	0.326555	1.9989	0.504132	0.171218	5.48075	1.56795	0.239692	5.11566	180.884	0.0503434	29.3909	2014.59
Training	F072	1	23	48	21831034	0.950848	13	3.65571	87	35.867	7.89194	36	-10	97	5.4857	37.2753	0.159878	21831034	0.650136	103.009	8.67652	1.02245	-0.0351112	0.46572	0.337694	0.159216	0.317492	0.951989	0.236361	0.844604	0.843274	0.987175	0.947564	-0.02629	0.197746	0.299978	2.94015	0.447808	1.81881	0.649995	0.174794	5.8803	1.43777	0.200854	5.10618	684.784	0.0435835	39.0302	10214.9
Training	F073	0	27	45	16852145	0.506479	9	4.81498	77	35.6055	5.61039	35	10	67	3.9369	36.3586	0.749238	16852145	0.841039	54.1921	3.91712	0.309754	-0.0324123	0.173499	0.134608	0.126158	0.132495	0.569474	0.116983	0.934102	0.933964	0.99212	0.973571	-0.0289973	0.151953	0.13067	1.9767	0.740289	0.91646	0.85759	0.156267	3.95341	0.774237	0.0770269	4.82025	545.194	0.042767	46.225	10721.6
Training	F074	1	19	37	34566064	1.12336	9	7.61479	83	27.2305	5.95241	26	2	81	3.81085	28.4722	1.52292	34566064	0.491765	69.1693	2.55515	1.11882	0.0405438	0.674989	0.410774	0.24267	0.405049	0.993672	0.24577	0.798428	0.798048	0.975938	0.919181	-0.048384	0.303293	0.400053	1.57761	0.256965	2.107	0.351208	0.301442	3.15522	1.68196	0.271441	5.45562	2232.63	0.0523611	27.357	20968.4
Training	F075	1	15	33	88880	1.04656	10	3.48176	51	24.0567	5.7641	24	8	43	4.41297	25.1069	0.415232	88880	0.497913	51.628	1.99246	0.524527	0.0940428	0.48611	0.451459	0.0326276	0.451459	0.973264	0.240869	0.774271	0.774271	0.954854	0.887135	-0.025241	0.193853	0.451459	1.40497	0.295513	1.88816	0.386178	0.157885	2.80995	1.4367	0.234392	4.17438	16.1348	0.114431	6.55148	70.2057
Training	F076	0	26	54	29701580	1.09588	15	3.47023	94	39.7192	8.84359	40	-3	97	6.13667	41.2991	0.170429	29701580	0.580186	128.001	9.47285	1.42189	0.1295	0.593224	0.399669	0.194681	0.369643	1.02604	0.262595	0.82015	0.818181	0.984871	0.939105	-0.0299287	0.236696	0.343681	3.0699	0.373308	2.07986	0.58382	0.203458	6.1398	1.62391	0.248223	5.18353	804.023	0.0461711	35.632	10103.4
Training	F077	1	17	40	11768168	1.05183	12	3.36634	71	27.962	7.24741	28	-8	79	5.17028	29.4302	0.248813	11768168	0.51908	84.2597	6.93394	0.829603	-0.108289	0.609074	0.417482	0.186768	0.410593	0.998918	0.247399	0.795852	0.795392	0.975564	0.918111	-0.0305102	0.228413	0.404565	2.62411	0.274244	2.05701	0.402088	0.205486	5.24822	1.62162	0.256639	5.2537	769.994	0.0566714	23.6023	7052.74
Training	F078	0	14	39	197051	1.02098	12	2.67778	51	26.6653	7.38033	26	0	51	5.34625	28.1879	-0.00767553	197051	0.504845	83.5211	2.48997	0.509204	-0.0632393	0.486585	0.502744	-0.0170359	0.50043	0.983516	0.243686	0.750171	0.750017	0.949832	0.875008	-0.0304342	0.222173	0.498404	1.57918	0.268784	1.96728	0.334439	0.180282	3.15835	1.46007	0.247332	4.7279	19.4032	0.0782388	14.29	125.202
Training	F079	1	22	39	5576574	0.833899	9	4.18691	69	30.0971	5.49895	30	7	62	3.79924	30.9278	0.560231	5576574	0.649305	50.6962	3.20259	0.543712	-0.219423	0.411742	0.329997	0.110511	0.327555	0.920951	0.222296	0.83663	0.836467	0.967113	0.918233	-0.0145277	0.140809	0.325418	1.78385	0.42	1.65176	0.605253	0.126174	3.5677	1.31332	0.185435	4.91996	294.42	0.0505008	29.0648	3785.45
Training	F080	0	16	37	6510267	1.04678	11	3.68905	72	26.5868	6.58245	26	0	72	4.65367	27.8792	0.41554	6510267	0.502438	70.3948	2.44952	0.696925	-0.02886	0.590221	0.437851	0.148147	0.434154	0.997868	0.24737	0.783539	0.783293	0.956386	0.891646	-0.0227289	0.182979	0.430919	1.55285	0.25645	2.04399	0.327716	0.162908	3.10569	1.59572	0.257018	5.25907	491.022	0.0586225	21.9259	4208.42
Training	F081	0	15	41	4270343	1.09731	14	3.21194	77	27.9225	8.27343	28	-13	90	5.91705	29.793	0.0636653	4270343	0.50691	107.956	6.87793	0.844789	-0.0855424	0.592516	0.476197	0.108991	0.459438	1.04999	0.264191	0.773063	0.771957	0.98182	0.923825	-0.012378	0.142929	0.444879	2.61702	0.259858	2.14441	0.373176	0.121431	5.23404	1.63261	0.267178	5.22518	272.702	0.0566829	23.3997	2438.74
Training	F082	0	24	48	10719359	0.887318	12	3.51309	89	36.0407	7.56952	36	-1	90	5.28721	37.3185	0.0317866	10719359	0.675997	93.7376	8.66934	0.748188	-0.0636805	0.404461	0.320444	0.115784	0.304477	0.928	0.227363	0.850419	0.849358	0.987803	0.949634	-0.0162312	0.143628	0.290545	2.9408	0.474391	1.70854	0.671393	0.120415	5.88159	1.35047	0.181226	5.04839	319.007	0.0414457	46.4174	5203.15
Training	F083	0	23	49	1576986	0.956125	13	2.98891	72	36.3736	7.97677	37	3	69	5.8495	37.7263	-0.00328825	1576986	0.641809	100.23	3.72623	0.926627	-0.110838	0.470298	0.332569	0.169607	0.318722	0.939841	0.230389	0.842947	0.842023	0.967382	0.921012	-0.030616	0.216256	0.306607	1.92139	0.438192	1.81094	0.640597	0.179277	3.84277	1.44579	0.200717	4.92135	60.1498	0.0542868	29.235	711.125
Training	F084	1	19	47	27479509	1.07989	15	3.34134	89	33.428	8.72099	34	-13	102	6.17014	35.2135	-0.00967632	27479509	0.574846	122.56	8.08063	1.34401	-0.123573	0.619249	0.404144	0.210325	0.380982	1.02112	0.258045	0.813362	0.811825	0.984641	0.937054	-0.0353161	0.25179	0.360783	2.83314	0.34168	2.10401	0.542158	0.21158	5.66629	1.65314	0.255848	5.29173	1013.34	0.0457265	35.1356	12739.2
Training	F085	1	13	33	26482294	0.98858	10	4.20551	75	22.6362	6.4448	22	-1	76	4.38339	24.12	0.732471	26482294	0.533755	69.373	5.44651	0.821508	0.345452	0.577997	0.314072	0.294934	0.31256	0.900488	0.215721	0.843971	0.843871	0.987932	0.947943	-0.0697414	0.338677	0.311242	2.31954	0.353572	1.7833	0.529481	0.298563	4.63908	1.46486	0.223017	5.34073	1877.94	0.0412553	49.7142	24296.5
Training	F086	0	18.4	41	1499233	0.955668	11	3.21669	63	29.477	6.88799	29	0	63	4.76727	30.7553	0.165711	1499233	0.580459	76.9965	3.09689	0.721184	-0.225338	0.504122	0.353815	0.174895	0.347064	0.953035	0.232689	0.827593	0.827143	0.96493	0.913572	-0.0284612	0.212782	0.341156	1.74904	0.367567	1.83107	0.552219	0.183074	3.49809	1.45849	0.214484	5.16916	78.3085	0.049406	33.1084	920.027
Training	F087	0	13	40	4102218	1.08921	15	2.88032	70	26.4418	8.46199	27	-6	76	6.18558	28.445	0.000540439	4102218	0.494991	109.946	6.52779	0.88246	-0.00872735	0.659192	0.425132	0.216234	0.413822	1.01391	0.252341	0.794974	0.79422	0.975192	0.917613	-0.0368225	0.25936	0.403926	2.54345	0.252932	2.12814	0.326467	0.217451	5.0869	1.67537	0.271081	5.37797	270.514	0.0533559	26.1962	2509.6
Training	F088	1	16	46	44540986	1.21665	16	53.2237	416	31.4513	9.68022	32	-15	431	6.62178	34.0341	2.26496	44540986	0.510736	169.137	7.5885	7.06105	0.25901	0.756227	0.476426	0.226225	0.434306	1.0752	0.286348	0.788566	0.786475	0.998546	0.977244	-0.0398131	0.279764	0.405717	2.74195	0.275728	2.3088	0.449386	0.339472	5.4839	1.78888	0.308163	5.41656	1850.44	0.0481221	31.6412	19639.4
Training	F089	0	17	45	7320853	1.05683	15	3.18499	81	31.5818	8.60447	32	-9	90	6.23421	33.386	-0.0189327	7320853	0.564739	117.217	7.68377	1.05236	-0.136871	0.586789	0.425345	0.159768	0.403856	1.03477	0.261393	0.801649	0.800221	0.983812	0.933202	-0.0218514	0.195365	0.385092	2.76465	0.319533	2.08773	0.503577	0.162549	5.52931	1.61885	0.253034	5.11169	342.579	0.0521588	26.9411	3709.2
Training	F090	0	20	36	938226	0.901137	8	5.78306	70	28.0926	5.12805	28	7	63	3.58045	28.9044	0.550039	938226	0.586164	46.2693	2.93868	0.539031	-0.174865	0.457286	0.399608	0.0670082	0.398186	0.974055	0.240407	0.801144	0.80105	0.960105	0.900525	-0.0125406	0.131144	0.396941	1.71002	0.339931	1.81004	0.503201	0.210296	3.42003	1.40582	0.214224	4.61366	81.8958	0.0729259	15.5108	658.263
Training	F091	0	23	44	2959129	0.742306	11	2.98962	71	33.5927	6.59331	33	6	65	4.91789	34.5636	0.181714	2959129	0.721518	66.176	3.52701	0.562015	-0.192941	0.350453	0.261813	0.145239	0.257864	0.835212	0.194991	0.871726	0.871463	0.974001	0.935731	-0.0233262	0.172627	0.254409	1.87211	0.521162	1.47687	0.703561	0.147227	3.74422	1.20232	0.153066	4.78513	126.199	0.0509483	29.0428	1787.2
Training	F092	0	11	31	1206169	0.959171	10.75	4.85036	68	21.0383	6.52961	20	-4	72	4.34707	22.7719	0.798187	1206169	0.574383	75.9508	5.13656	0.776818	0.33524	0.475383	0.349299	0.152362	0.338878	0.954344	0.233676	0.832298	0.831603	0.979637	0.932572	-0.024045	0.187183	0.32976	2.25938	0.394394	1.72685	0.578279	0.184682	4.51875	1.36503	0.20617	4.8988	121.657	0.0523031	29.0149	1336.02
Training	F093	0	21	45	23562587	0.970397	13	3.22097	79	32.4707	7.56439	32	-2	81	5.40973	33.8401	0.264044	23562587	0.612753	90.8031	7.94401	0.974051	-0.160434	0.528735	0.348578	0.205459	0.341331	0.948481	0.231249	0.830541	0.830059	0.986651	0.943284	-0.038268	0.250788	0.335003	2.81049	0.382444	1.88552	0.577948	0.215001	5.62098	1.51682	0.219328	5.2033	936.565	0.0455174	35.7876	12608
Training	F094	0	19	42	11769046	1.07285	12	55.8944	298	29.4504	7.24156	28	-1	299	5.04762	31.0072	2.74954	11769046	0.532124	94.1204	7.18072	1.82463	-0.0491205	0.645377	0.386192	0.250648	0.37753	0.975591	0.242595	0.812366	0.811983	0.997735	0.973071	-0.0503985	0.303204	0.372091	2.66753	0.293412	2.03761	0.448631	0.324756	5.33506	1.64004	0.257892	5.35492	635.424	0.0519095	27.8309	6513.73
Training	F095	0	21	44	10917662	0.961459	12	4.40682	115	32.1965	7.39612	32	0	115	5.19477	33.5524	0.413506	10917662	0.613762	89.1474	3.29119	0.801526	-0.125016	0.466817	0.386195	0.0944232	0.368856	0.996683	0.249094	0.818375	0.817302	0.985297	0.93893	-0.015136	0.130609	0.35448	1.80859	0.384937	1.86017	0.575612	0.114683	3.61717	1.44216	0.213253	5.03179	444.977	0.0458834	34.9383	5952.26
Training	F096	0	14	43	4136717	1.14536	16	2.98858	75	28.7631	9.15921	29	-8	83	6.52543	30.9518	-0.0381518	4136717	0.503828	130.702	7.05571	1.13307	-0.0883062	0.643507	0.501234	0.124336	0.469855	1.08778	0.279028	0.770283	0.76821	0.980974	0.922437	-0.0161403	0.161719	0.442576	2.64954	0.256598	2.25446	0.387683	0.132507	5.29908	1.70051	0.286185	5.18889	248.916	0.0576461	23.0813	2175.53
Training	F097	0	8	36	1332606	1.07861	15	5.56986	121	21.5472	8.64762	21	-10	131	6.12577	24.1812	0.440209	1332606	0.513064	120.452	5.47257	0.895396	0.189977	0.601232	0.416977	0.180797	0.400723	1.01586	0.255318	0.802196	0.801237	0.988811	0.943036	-0.0295801	0.229257	0.387744	2.32944	0.295984	2.05657	0.45377	0.190484	4.65888	1.61112	0.254552	5.14973	118.301	0.051909	27.5835	1169.27
Training	F098	1	21	40	65248406	0.862309	10	22.9797	271	30.6233	6.18373	30	-18	289	4.27561	31.6856	1.1991	65248406	0.640497	66.1898	7.79275	1.03041	-0.217008	0.464331	0.30436	0.207965	0.301771	0.890889	0.212862	0.849503	0.849362	0.997902	0.976801	-0.0420473	0.255009	0.299835	2.78437	0.42382	1.67534	0.61313	0.304232	5.56874	1.36444	0.192173	5.23459	2781.87	0.0428045	39.5472	41625.9
Training	F099	0	21	47	8339619	1.00907	13	3.88259	88	33.8783	8.15547	34	-11	99	5.69935	35.4637	0.216006	8339619	0.613764	109.932	8.24617	1.13376	-0.0865815	0.514583	0.360151	0.176458	0.343221	0.973837	0.241578	0.831201	0.830082	0.986284	0.943199	-0.0311858	0.225345	0.328503	2.86487	0.402981	1.90292	0.604004	0.241719	5.72974	1.50484	0.218684	5.15211	296.621	0.0447325	36.7947	4069.87
Training	F100	0	18	40	3894801	1.02253	11	3.48223	78	28.6344	6.87617	28	1	77	4.91986	29.9259	0.372117	3894801	0.537051	75.6336	2.79654	0.776818	-0.13283	0.569474	0.419131	0.152279	0.410158	1.00505	0.24946	0.796416	0.795818	0.975504	0.918267	-0.0230523	0.191345	0.402307	1.66099	0.29161	2.01027	0.437823	0.170938	3.32198	1.57096	0.247151	5.09334	257.378	0.059181	21.4673	2335.63
Training	F101	0	22	45	8546020	0.909847	12	3.66981	75	33.0858	7.23621	33	4	71	5.07772	34.3687	0.33798	8546020	0.645461	86.5329	3.46832	0.826647	-0.153005	0.455899	0.327438	0.164062	0.317446	0.930317	0.225976	0.842942	0.842276	0.980915	0.936844	-0.0280835	0.201588	0.308704	1.8537	0.432626	1.76368	0.62926	0.175305	3.7074	1.41009	0.195834	5.03424	337.853	0.046697	33.8897	4669.91
Training	F102	0	17	45	13263776	1.10923	15	3.36002	84	31.5914	8.94612	32	-10	94	6.21667	33.5824	-0.166697	13263776	0.551775	129.762	7.73603	1.54106	-0.238006	0.667083	0.386867	0.265538	0.371027	0.996185	0.248091	0.817112	0.816071	0.985248	0.938538	-0.054347	0.318365	0.357302	2.76873	0.329005	2.10947	0.521579	0.277722	5.53745	1.68685	0.263488	5.31759	571.403	0.0485846	31.3315	6489.43
Training	F103	0	14	44	15744439	1.14476	15	3.01049	78	29.522	9.16045	30	-10	88	6.65596	31.6756	-0.119381	15744439	0.513539	131.794	7.23448	1.36749	-0.15229	0.72242	0.417354	0.267699	0.399631	1.02318	0.256727	0.803129	0.801957	0.98409	0.933816	-0.0506655	0.319073	0.384208	2.67546	0.275315	2.21343	0.434949	0.269218	5.35091	1.75776	0.284943	5.40956	777.759	0.0495641	30.0295	8058.45
Training	F104	0	18	41	11240322	0.953906	12	3.13046	66	30.1491	7.30704	30	-3	69	5.23681	31.5141	-0.0632415	11240322	0.583258	84.166	7.52839	0.727934	-0.209496	0.509168	0.368501	0.160043	0.362649	0.963977	0.236087	0.819651	0.819261	0.978427	0.927665	-0.0248947	0.193689	0.357529	2.73737	0.353909	1.86303	0.534104	0.163202	5.47474	1.4771	0.219417	5.23851	523.767	0.0462773	35.2396	6601.31
Training	F105	0	18	38	10830720	0.997665	10	4.28154	80	27.5211	6.21105	27	0	80	4.4146	28.6576	0.40173	10830720	0.532386	63.8459	2.70182	0.675331	-0.122204	0.543505	0.430831	0.115772	0.425073	1.00357	0.249088	0.788406	0.788039	0.974763	0.915175	-0.0146478	0.149162	0.420195	1.63511	0.284249	1.98071	0.414092	0.141457	3.27023	1.53633	0.243584	5.21973	729.749	0.0553343	25.2179	7021.11
Training	F106	0	20	40	374846	0.898605	11	2.79046	56	29.8677	6.33554	29	10	46	4.58932	30.8838	0.21924	374846	0.597343	61.728	3.0544	0.589181	-0.219637	0.465747	0.356243	0.132565	0.35551	0.936565	0.228326	0.822367	0.822318	0.96441	0.911159	-0.0262363	0.190465	0.354869	1.73974	0.371264	1.75651	0.549028	0.177117	3.47947	1.3983	0.205497	4.63061	25.5445	0.0649988	18.2631	234.756
Training	F107	0	18	37	716818	0.977618	11	3.28791	57	27.6441	6.06424	27	6	51	4.32246	28.6877	0.31463	716818	0.536302	58.7872	2.69069	0.559874	-0.123029	0.505205	0.458279	0.0492581	0.452001	1.0098	0.251588	0.775046	0.774627	0.954462	0.887314	-0.0124117	0.119569	0.446508	1.63673	0.283821	1.96652	0.40422	0.0900882	3.27345	1.4945	0.240871	4.69967	67.5281	0.0775294	14.6642	467.119
Training	F108	1	21	45	45179784	1.01122	13	3.62496	85	32.6378	7.8413	32	-3	88	5.57313	34.0943	0.501583	45179784	0.597478	97.1965	7.998	1.16062	-0.142274	0.559708	0.342103	0.241164	0.332005	0.946745	0.231196	0.835669	0.835007	0.986924	0.944905	-0.0494665	0.291854	0.323281	2.81842	0.383417	1.91194	0.581812	0.261523	5.63684	1.54445	0.225453	5.34765	1629.61	0.0419279	41.1658	23222.2
Training	F109	1	19	44	30133085	1.08913	13	3.50376	85	30.7361	7.91698	30	-4	89	5.55704	32.3335	0.51608	30133085	0.540627	100.744	7.49448	1.18603	-0.106452	0.645454	0.401833	0.23265	0.387972	1.00549	0.250339	0.808316	0.8074	0.984656	0.935667	-0.0424539	0.281663	0.375922	2.72642	0.302067	2.10006	0.476536	0.239823	5.45283	1.66767	0.261822	5.38232	1381.5	0.0479306	31.666	15582.5
Training	F110	1	15	45	31860176	1.21523	16	3.52069	93	30.2585	9.66077	30	-16	109	6.744	32.6587	0.155634	31860176	0.496926	151.015	7.32165	1.58746	-0.0612368	0.723987	0.485531	0.19691	0.451111	1.08782	0.280848	0.780112	0.777887	0.981609	0.925629	-0.0291641	0.238882	0.421645	2.69477	0.259005	2.3249	0.413539	0.205579	5.38954	1.78272	0.302379	5.40795	1479.9	0.0495432	29.8167	14843.7
Training	F111	0	24	47	6830341	0.804073	12	3.19038	74	35.5468	7.23419	35	7	67	5.26789	36.679	0.274593	6830341	0.71135	81.7763	3.75822	0.671203	-0.0846971	0.357011	0.268407	0.141866	0.258238	0.850399	0.201373	0.872576	0.871898	0.973629	0.935949	-0.0244527	0.176351	0.24934	1.93287	0.53013	1.53347	0.715008	0.153618	3.86573	1.23756	0.156355	4.98071	220.19	0.0433702	45.2749	3611.53
Training	F112	0	11	47	13732937	1.37384	19	3.25331	104	29.5306	11.2888	30	-19	123	8.07118	32.7703	0.0999845	13732937	0.444306	201.838	7.18524	2.32852	0.0520365	0.867768	0.634158	0.155369	0.545952	1.21088	0.334219	0.741466	0.735843	0.983238	0.92357	-0.0190974	0.196323	0.471205	2.66959	0.207854	2.65049	0.330198	0.166431	5.33919	1.93263	0.375481	5.33723	733.2	0.057335	22.8841	5681.78
Training	F113	0	11	50	1206335	1.46516	21	2.92904	79	30.568	12.1724	31	-17	96	8.76338	34.1071	-0.0477519	1206335	0.420115	228.891	7.4843	3.00473	-0.110108	1.02258	0.644847	0.225105	0.548706	1.22194	0.342585	0.741299	0.735247	0.976016	0.910811	-0.0364495	0.296692	0.467986	2.71838	0.194262	2.77528	0.336358	0.242945	5.43676	2.04955	0.416857	5.28873	64.7203	0.0624111	20.9443	435.66
Training	F114	1	19	37	2262324	0.894249	9	3.86017	68	28.5103	5.6512	28	6	62	3.99431	29.4188	0.240721	2262324	0.59349	52.6256	2.96316	0.616857	-0.240498	0.500255	0.354259	0.170997	0.352245	0.942382	0.229471	0.824213	0.824079	0.964667	0.912039	-0.0266806	0.20425	0.350484	1.71073	0.352786	1.79294	0.527505	0.172954	3.42146	1.43174	0.213628	5.03028	142.924	0.0546765	25.3588	1551.38
Training	F115	0	14.6	45	1469503	1.12154	14	3.25373	73	29.8914	9.12265	30	-8	81	6.37197	32.0903	-0.0727744	1469503	0.528529	136.29	7.49011	1.20994	-0.171249	0.651806	0.426118	0.208624	0.40576	1.02972	0.259733	0.800472	0.799156	0.975304	0.919522	-0.0403617	0.267984	0.388336	2.72647	0.297832	2.15124	0.473092	0.216741	5.45293	1.68541	0.269481	5.02519	88.1016	0.061739	21.1525	754.211
Training	F116	0	18	39	3490378	1.03405	12	4.28112	82	28.3502	6.66383	28	0	82	4.71147	29.6101	0.589452	3490378	0.531039	73.0273	2.74989	0.820258	-0.0900044	0.566323	0.428095	0.138964	0.422858	0.999069	0.247599	0.789444	0.789095	0.97491	0.915603	-0.0262371	0.206204	0.418275	1.64781	0.284395	2.01213	0.418964	0.262969	3.29561	1.57021	0.248605	5.17162	227.659	0.0571864	22.9411	2114.07
Training	F117	0	17	50	27664827	1.30532	18	10.9026	273	32.469	10.2996	32	-16	289	7.36798	35.0113	0.879601	27664827	0.469194	171.552	7.7575	3.16	0.231666	0.907426	0.437967	0.347609	0.41892	1.03574	0.261576	0.793576	0.792405	0.996987	0.967878	-0.0809166	0.419923	0.403288	2.76399	0.247949	2.39588	0.414322	0.397688	5.52797	1.9238	0.336348	5.6194	1074.95	0.0476295	32.259	10589.2
Training	F118	1	16	36	29766655	1.08292	11	189.333	443	25.0468	6.45503	24	-4	447	4.47878	26.6732	5.90404	29766655	0.49114	84.115	6.01861	5.50077	0.474415	0.719264	0.336158	0.361475	0.327515	0.926878	0.228287	0.837187	0.83691	0.999074	0.983642	-0.0970589	0.420272	0.323283	2.43363	0.289746	1.96662	0.414784	0.399288	4.86726	1.62687	0.263856	5.58705	1751.53	0.0418637	41.5316	20548.8
Training	F119	1	21	38	19543175	0.890342	9	4.68372	78	29.0707	5.43776	29	-4	82	3.80395	29.9165	0.498706	19543175	0.605253	49.8945	7.51295	0.627129	-0.249959	0.479871	0.336837	0.175196	0.335493	0.924573	0.22364	0.832478	0.832388	0.987055	0.944117	-0.0291868	0.211078	0.334316	2.73444	0.377205	1.73697	0.558373	0.191634	5.46888	1.39486	0.204177	5.19552	1000.26	0.0458079	34.5337	13216.3
Training	F120	1	19	46	32791576	1.11159	14	5.42967	176	31.9715	8.3645	31	-3	179	6.05517	33.6928	0.659382	32791576	0.546707	113.031	7.73089	1.58761	-0.0759623	0.680082	0.357378	0.310709	0.349693	0.955869	0.233941	0.826401	0.825918	0.995649	0.9651	-0.0760704	0.375612	0.343252	2.76587	0.327626	2.05664	0.51667	0.363534	5.53174	1.68037	0.259365	5.43791	1344.07	0.0465302	33.9141	15792.2
Training	F121	0	20	42	5966412	0.979805	11	4.37094	80	30.8204	7.10708	30	0	80	4.86045	32.176	0.507478	5966412	0.592585	85.3988	3.18508	0.824692	-0.176374	0.494226	0.367328	0.146718	0.355344	0.974544	0.240356	0.824325	0.823526	0.978604	0.929331	-0.0242632	0.191493	0.344859	1.77575	0.374819	1.85468	0.563313	0.244456	3.5515	1.45843	0.215388	5.22468	250.114	0.0434	38.7905	3415.06
Training	F122	0	21	39	9561006	0.833085	10	3.4778	68	29.9948	5.73297	30	2	66	4.082	30.8654	0.229154	9561006	0.640618	52.9818	3.19713	0.637118	-0.290856	0.449564	0.289491	0.216586	0.288362	0.870223	0.205945	0.856007	0.855932	0.971103	0.927966	-0.0420285	0.25061	0.287375	1.77682	0.433657	1.61431	0.621797	0.217888	3.55364	1.3202	0.184764	5.18198	438.248	0.0436676	37.9293	6429.24
Training	F123	1	13	40	34887187	1.14554	13	3.60073	78	25.9034	8.17262	25	-9	87	5.85001	27.9357	0.452617	34887187	0.47789	109.416	6.3115	1.09803	0.139832	0.692989	0.427578	0.236537	0.416091	1.01595	0.253035	0.793867	0.793103	0.983646	0.930925	-0.0429431	0.285019	0.40606	2.49898	0.24893	2.16232	0.314402	0.24601	4.99796	1.70876	0.280142	5.4966	2156.73	0.0482446	31.3395	21363.6
Training	F124	1	18	41	22589963	1.12657	12	6.91086	169	28.5438	7.3884	27	-7	176	4.96625	30.1608	1.05371	22589963	0.50184	94.9248	6.92422	1.1196	-0.0276402	0.664022	0.421992	0.22272	0.407427	1.01835	0.254583	0.798675	0.797739	0.993529	0.954891	-0.0406804	0.272806	0.395018	2.61981	0.265314	2.1245	0.388976	0.265333	5.23962	1.675	0.271503	5.36843	1332.89	0.053674	25.9003	12462.2
Training	F125	0	21	38	7744711	0.868637	8	5.02257	76	29.2886	5.36765	29	7	69	3.7768	30.1108	0.683711	7744711	0.620356	48.8419	3.09654	0.621936	-0.256071	0.465801	0.327844	0.174011	0.325504	0.9177	0.221193	0.837638	0.837482	0.980756	0.934977	-0.0297308	0.208085	0.323456	1.74986	0.393339	1.70575	0.577505	0.191136	3.49972	1.36993	0.198411	5.10547	414.706	0.048549	31.1451	5299.08
Training	F126	0	16	39	2217715	1.11849	12	3.80917	67	27.4238	7.4929	27	-5	72	5.09932	29.0995	0.235671	2217715	0.498973	94.7131	6.88749	1.0723	-0.109567	0.696344	0.406211	0.263203	0.389074	1.01408	0.253866	0.808319	0.807177	0.976408	0.922756	-0.053437	0.323514	0.37408	2.61053	0.267102	2.1475	0.396259	0.27346	5.22105	1.7055	0.275639	5.33873	143.537	0.054806	25.6539	1306.81
Training	F127	0	22	45	12861222	0.94476	12	3.7394	82	32.4393	7.2551	32	4	78	5.17917	33.7217	0.568899	12861222	0.625976	84.8495	3.35773	0.926856	-0.150493	0.498107	0.34305	0.184186	0.333533	0.946894	0.231171	0.834819	0.834185	0.979989	0.933611	-0.0341724	0.23226	0.325206	1.82177	0.400403	1.83656	0.596208	0.220661	3.64355	1.46892	0.210289	5.14736	513.073	0.0453645	35.6166	7079.79
Training	F128	0	19	43	19255871	1.03834	13	3.80515	91	30.788	7.80625	30	-5	96	5.46813	32.3516	0.397375	19255871	0.562332	98.7296	7.58612	1.04165	-0.182526	0.595341	0.370633	0.232737	0.357993	0.978555	0.241757	0.823104	0.822268	0.985846	0.940635	-0.0434229	0.279624	0.346989	2.74406	0.336343	1.98966	0.521777	0.234598	5.48813	1.5895	0.241494	5.3854	805.955	0.0438067	37.7715	10345.8
Training	F129	1	18	37	28865234	1.00565	10	3.9225	72	27.4965	6.16768	27	-8	80	4.27264	28.6184	0.291591	28865234	0.53251	62.9548	6.99668	0.700057	-0.1589	0.571669	0.397445	0.17981	0.394188	0.979137	0.241271	0.803449	0.803232	0.976678	0.921271	-0.0273839	0.217726	0.391338	2.63687	0.290875	1.96483	0.431275	0.205269	5.27374	1.55675	0.242279	5.33466	1775.05	0.0503647	28.8722	18767.8
Training	F130	1	18	43	13583961	1.03096	13	3.52752	87	30.6353	8.02255	31	-5	92	5.64641	32.2855	0.0792893	13583961	0.563482	103.834	7.53709	0.944813	-0.182246	0.573529	0.386981	0.194274	0.374647	0.991359	0.245638	0.814724	0.81391	0.985215	0.937852	-0.0322352	0.233695	0.363936	2.73685	0.330797	1.99269	0.511803	0.197338	5.47371	1.57562	0.240127	5.31436	599.58	0.0460083	34.3477	7343.3
Training	F131	0	19	49	1340402	1.13227	15	3.34921	75	34.0192	9.02522	34	-5	80	6.48992	35.9005	0.12324	1340402	0.563277	131.54	8.33969	1.46974	-0.0420455	0.616727	0.432959	0.173254	0.400068	1.052	0.271417	0.805417	0.803255	0.983614	0.934103	-0.0354902	0.25171	0.371575	2.87986	0.3455	2.13982	0.548997	0.21118	5.75973	1.65305	0.262422	4.87755	60.9346	0.058591	22.4932	585.808
Training	F132	0	22	39	9420935	0.872965	8	6.45606	75	29.9357	5.34319	29	10	65	3.59593	30.8	1.29227	9420935	0.6373	52.4956	3.21294	0.807362	-0.282648	0.494742	0.286491	0.26643	0.282512	0.866656	0.205033	0.859407	0.859142	0.983218	0.94363	-0.0709262	0.315133	0.279031	1.77786	0.42621	1.67453	0.616171	0.281107	3.55573	1.37563	0.195308	5.23381	454.064	0.0457218	35.6158	6329.03
Training	F133	1	24	46	29360487	0.739632	11	3.43137	82	34.6759	6.80809	34	8	74	5.10086	35.6985	0.410195	29360487	0.737903	71.9672	3.71992	0.695703	-0.151509	0.343105	0.222938	0.212353	0.217285	0.770296	0.17546	0.8923	0.891923	0.986986	0.956731	-0.0473438	0.246155	0.212338	1.92089	0.572803	1.40456	0.746712	0.220511	3.84178	1.16391	0.141511	5.04405	970.365	0.0421184	45.5066	17000.5
Training	F134	1	24	39	8916708	0.586436	8	3.72974	66	30.9418	4.74482	30	4	62	3.33738	31.5322	0.341013	8916708	0.768253	36.886	3.5235	0.465611	-0.273943	0.285888	0.181315	0.223244	0.18103	0.680747	0.148005	0.909532	0.909513	0.981882	0.954757	-0.0605681	0.240456	0.180781	1.87012	0.620283	1.12802	0.775946	0.257663	3.74024	0.945278	0.116801	4.96751	386.162	0.04306	44.6306	6889.69
Training	F135	0	25	42	4870363	0.509671	8	4.27443	70	33.1227	5.21408	32	13	57	3.75718	33.7965	0.696381	4870363	0.829278	45.0949	3.73451	0.386833	-0.175488	0.210564	0.139304	0.202571	0.138059	0.581396	0.119979	0.931178	0.931095	0.986127	0.965547	-0.0585761	0.215895	0.13697	1.92787	0.711803	0.954302	0.8389	0.214658	3.85574	0.809745	0.0874669	4.87405	186.895	0.0438309	44.0581	3536.04
Training	F136	0	8	38	8401836	1.1684	16	10.8829	219	23.2681	9.43617	23	-14	233	6.84804	26.1325	0.632258	8401836	0.478569	141.503	5.9297	2.0534	0.197453	0.655002	0.508228	0.12565	0.477621	1.08417	0.279209	0.76596	0.764151	0.994994	0.956805	-0.0141907	0.160433	0.453274	2.42751	0.242324	2.25542	0.332244	0.321879	4.85503	1.70191	0.290808	5.30467	649.603	0.0528003	26.5191	5887.84
Training	F137	0	25	43	2119611	0.544376	10	3.41709	65	33.3936	5.63325	33	14	51	4.06853	34.1359	0.54265	2119611	0.814176	50.1276	3.71019	0.312431	-0.133908	0.210184	0.174404	0.0934849	0.172174	0.668481	0.144603	0.914285	0.914136	0.982663	0.957068	-0.0184828	0.128887	0.170222	1.92385	0.672569	1.05178	0.813052	0.12636	3.84771	0.869155	0.096147	4.81033	78.3183	0.0430557	44.3578	1480.99
Training	F138	0	19	40	4270144	1.04187	11	4.83018	72	29.1655	6.91772	28	-1	73	4.60669	30.5744	0.646506	4270144	0.546909	84.1688	7.36861	0.956196	-0.20897	0.608785	0.361372	0.255235	0.347837	0.970095	0.23942	0.828337	0.827435	0.978982	0.930884	-0.0568263	0.317095	0.335994	2.70308	0.326597	1.96826	0.503246	0.266205	5.40616	1.57623	0.242539	5.3341	224.4	0.0491244	30.5111	2498.28
Training	F139	1	20	36	27063712	1.03642	8	5.89085	87	27.33	5.30668	26	-14	101	3.60867	28.2183	1.05905	27063712	0.518526	49.3437	6.82628	0.950577	-0.124322	0.724434	0.296834	0.418726	0.295112	0.874669	0.207725	0.852721	0.852616	0.988598	0.950855	-0.137604	0.482568	0.293697	2.59215	0.30311	1.92512	0.431842	0.420967	5.18429	1.62237	0.255317	5.54868	1537.47	0.0452357	36.3079	17623.7
Training	F140	0	15	42	2752170	1.09461	14	2.98839	70	28.3742	8.38786	28	-9	79	6.12545	30.2431	0.0384895	2752170	0.510359	109.55	7.05023	0.924304	-0.0897078	0.60913	0.487016	0.111349	0.460419	1.07483	0.273874	0.774213	0.77245	0.971824	0.908802	-0.0130033	0.146482	0.437242	2.64946	0.261956	2.18934	0.392056	0.118513	5.29893	1.65482	0.274036	5.28444	158.756	0.0527604	27.3207	1535.67
Training	F141	1	21	43	62799294	0.954249	12	4.03897	87	31.3081	6.99257	31	-1	88	4.95072	32.5581	0.529011	62799294	0.607504	79.8337	7.8114	0.912605	-0.179107	0.507888	0.329309	0.213093	0.326424	0.92051	0.222031	0.837269	0.837076	0.987357	0.945665	-0.0456251	0.271809	0.3239	2.78688	0.392998	1.80128	0.584177	0.277693	5.57376	1.46227	0.209299	5.28763	2486.01	0.0419629	41.1655	35990.4
Training	F142	0	25	41	7268115	0.522412	8	6.03772	74	32.6701	4.96276	32	3	71	3.43097	33.3418	1.01142	7268115	0.825803	44.3382	3.76755	0.372725	-0.125249	0.204325	0.143529	0.173359	0.142567	0.591777	0.122827	0.928877	0.928812	0.985692	0.964406	-0.0553164	0.204336	0.141726	1.93709	0.710799	0.963674	0.838256	0.230623	3.87419	0.815915	0.0869633	4.77049	301.099	0.0460537	39.1656	5399.1
Training	F143	0	21	37	3966861	0.8637	7	5.38851	66	28.7613	4.82747	28	8	58	3.34199	29.488	0.887294	3966861	0.622796	42.3325	3.12369	0.637868	-0.260447	0.465276	0.317405	0.188789	0.316391	0.896812	0.215078	0.841973	0.841906	0.968306	0.920953	-0.0439255	0.227613	0.315504	1.7569	0.403403	1.6798	0.587505	0.220663	3.51379	1.35861	0.19567	5.14944	208.303	0.0456604	35.1168	2841.2
Training	F144	1	21	39	12498876	0.857419	9	4.43575	77	29.7505	5.59387	29	7	70	3.94354	30.6268	0.568371	12498876	0.632016	52.9071	3.13302	0.607476	-0.232841	0.445669	0.332882	0.144925	0.330919	0.922293	0.222766	0.834868	0.834737	0.980453	0.933882	-0.0226078	0.178451	0.329201	1.76203	0.400302	1.69348	0.584522	0.193112	3.52406	1.35433	0.194638	5.09893	625.344	0.0469301	33.0216	8421.62
Training	F145	0	23	41	9437543	0.711913	9	4.36831	72	31.5258	5.57784	31	1	71	3.99126	32.3392	0.648607	9437543	0.7261	51.9497	3.47	0.642084	-0.263007	0.370304	0.231824	0.230358	0.228625	0.782076	0.178586	0.886221	0.886008	0.976965	0.943004	-0.0594723	0.262592	0.225825	1.85347	0.536901	1.41212	0.715245	0.236827	3.70694	1.1692	0.150532	4.94441	433.085	0.0479926	33.2651	6552.33
Training	F146	1	21	41	26406554	1.01824	10	48.4503	261	30.005	6.40991	28	2	259	4.33458	31.2948	3.15766	26406554	0.570144	79.0599	3.05716	3.31164	-0.0258747	0.657958	0.310843	0.357704	0.303161	0.893337	0.217041	0.849314	0.849056	0.997463	0.974779	-0.106496	0.419008	0.299176	1.72343	0.354461	1.88753	0.538275	0.550995	3.44686	1.5714	0.2422	5.42678	1256.34	0.046595	34.4375	15372.8
Training	F147	0	20	33	8508910	1.00802	7	5.84618	64	26.0521	4.09242	25	10	54	2.86647	26.613	1.04405	8508910	0.508323	29.5373	2.45247	0.697499	-0.0608717	0.646947	0.357912	0.287721	0.357742	0.928995	0.226111	0.821158	0.821146	0.964217	0.910573	-0.0740002	0.33687	0.357593	1.54276	0.276318	1.9458	0.360844	0.317963	3.08553	1.58711	0.251215	5.36639	648.79	0.0540028	26.1182	6106.99
Training	F148	0	15	38	4178136	1.03214	13	2.99743	61	26.5123	7.334	27	-3	64	5.24168	28.0613	-0.0663092	4178136	0.511668	84.5367	6.70141	0.669002	-0.0826239	0.564157	0.455525	0.106415	0.449256	1.0142	0.252327	0.776417	0.775999	0.973315	0.910358	-0.0135332	0.134223	0.44377	2.58343	0.261035	2.05214	0.353744	0.114177	5.16686	1.57935	0.254921	5.13595	330.207	0.0622328	20.2102	2714.91
Training	F149	1	20	40	40000151	1.01501	10	4.84741	87	29.6328	6.58406	29	1	86	4.39976	30.8651	0.833192	40000151	0.562558	74.5553	3.00454	1.01074	-0.226937	0.621171	0.331868	0.303563	0.322546	0.934712	0.227231	0.84027	0.839659	0.980646	0.9358	-0.0736727	0.363042	0.314489	1.71232	0.340958	1.92508	0.522599	0.309992	3.42463	1.56995	0.23826	5.44889	1894.9	0.0451294	35.6436	23620.7
Training	F150	0	21	42	6663718	0.883929	11	3.83233	72	30.9471	6.42113	30	5	67	4.76199	31.9989	0.570539	6663718	0.629194	66.2016	3.16754	0.782333	-0.292138	0.510609	0.297678	0.263737	0.293587	0.885309	0.210759	0.853888	0.853615	0.970421	0.926808	-0.0599119	0.307066	0.290009	1.7647	0.407165	1.72423	0.597669	0.266497	3.5294	1.41362	0.202072	5.23097	303.686	0.0466634	33.9885	4094.8
Validation	1001	0	23.0	38.0	14167140.0	0.7541891402726149	7.0	4.653863807733706	69.0	29.803598298985936	4.753434571941315	29.0	6.0	63.0	3.325131128347074	30.444466729853588	0.7141089452352819	14167140.0	0.6870024201602333	38.61108289784466	3.3201670148812163	0.6367253950274271	-0.31945724423750854	0.4079671198574	0.24062367927696457	0.2576185567435775	0.23908843206113978	0.7972751662129205	0.18292435971811977	0.8807116585054011	0.8806093086910126	0.9760084896361108	0.9403046543455064	-0.06623188821650836	0.2944369282862811	0.23774509074729297	1.8106108226088635	0.5001258045653286	1.4459887133413263	0.6831878434930976	0.2863253583952739	3.621221645217727	1.1994508263680084	0.1621476997835911	5.145846052832087	650.2520771998692	0.04254184345435846	44.72115559895729	10500.831992149166
Validation	1002	0	24.0	44.0	11712793.0	0.660827851561361	11.0	3.4540023657403016	77.0	33.5662100456621	6.291696262472518	33.0	8.0	69.0	4.593353361273454	34.47481304738955	0.43874598471821386	11712793.0	0.7642591601561044	61.82227782295339	3.6253273911994928	0.5954446405024798	-0.20400836649788034	0.3172644475915616	0.20458149481828605	0.21697956276149113	0.20153256420038165	0.7315051502200057	0.16333805487550185	0.8997316279973862	0.8995386109615994	0.9880222025170848	0.9597939473227595	-0.05534138841237038	0.24696904803469327	0.19896150829411716	1.8966017863772724	0.5939481299163023	1.2964767332176166	0.7597915418041968	0.23143011849947495	3.7932035727545443	1.0825911670742507	0.13046148560246193	4.8162687702504074	487.4127853881279	0.04945842571163144	36.94154570547417	7531.774023338407
Validation	1003	1	23.0	38.0	10212852.0	0.6634653874209325	8.0	5.138556289376654	71.0	30.378840552475804	4.661088389742595	30.0	11.0	60.0	3.3236309865901963	30.977152094620692	0.8805584700097376	10212852.0	0.7383683443769776	36.70999858051466	3.4634710636780754	0.5517400723066683	-0.26990919923867424	0.3362863642451669	0.21501362792200646	0.22007454575440827	0.21416560939877033	0.751029425483674	0.1687497383142259	0.8930585317211542	0.8930019971529385	0.9785377765242564	0.9465009985764693	-0.05407347937601021	0.2520780104803912	0.21342359319093862	1.8528744743763401	0.5624025446880322	1.305175860064062	0.7338612244285151	0.2497643450045907	3.7057489487526802	1.0865494020459279	0.13782499804179332	5.009572652889496	459.6077233862633	0.043184038653224024	41.147554799006784	7858.454289204172
Validation	1004	1	19.0	39.0	17917144.0	1.1249929817866273	11.0	5.730323410938126	84.0	27.735587138202938	6.716025871459011	26.0	3.0	81.0	4.556315526360104	29.0858437593116	1.24883847430352	17917144.0	0.48743653330755127	76.72351329023734	2.5460319565744425	1.2731988891464285	0.04959541606614916	0.8007851376204684	0.3008140590991365	0.4538137742826992	0.29545402043158087	0.889669586292167	0.212272437849162	0.8531663295621355	0.8528089936509651	0.9823996442647722	0.9410878638692689	-0.15247564786926565	0.5229349468912262	0.29076398659746966	1.5559029761414072	0.2880010066205298	2.0128757419068033	0.38278266218360807	0.46342600503382264	3.1118059522828143	1.6979401554278972	0.27539979917990126	5.670054145829117	899.7952216818546	0.042485255285039644	40.70662782527758	10323.418338920628
Validation	1005	1	20.0	40.0	48741309.0	1.012864989548518	9.0	4.534017764355711	82.0	29.06537300078291	6.096918423782183	28.0	0.0	82.0	4.2534317659269405	30.142545253116964	0.9506599884438555	48741309.0	0.5535991376547608	63.777126661563855	2.9658536606539565	1.0949045371473995	-0.26941102790025073	0.6842016013275299	0.2717794697789627	0.43150345424893205	0.2684874367380901	0.8481665437658397	0.19887433521257608	0.8663049538044336	0.8660854849350421	0.9840710670666646	0.9464122470870778	-0.1451980282102526	0.4945442851482884	0.26560690782732654	1.6919424874959978	0.3547627531905389	1.8504383391839123	0.533440116280453	0.43271696074884025	3.3838849749919957	1.5678661620664853	0.23899526777662317	5.531338061630565	2320.2381165417737	0.04325090624728356	44.38295447085294	29698.3793386273
Validation	1006	1	19.0	38.0	13007902.0	0.9718995579241291	10.0	4.069297072702442	72.0	28.457051538154214	5.9452748325394795	28.0	5.0	67.0	4.362756254143867	29.430495778504046	0.5822565178705662	13007902.0	0.5535164789423642	56.35029952337924	2.8497707303641984	0.8615099615764007	-0.29315392909354315	0.6683092985733385	0.27108386348277924	0.4232315215926521	0.2671607974910187	0.8472246792324707	0.1986869312825195	0.8670734455864507	0.8668119078536668	0.9730726782359571	0.9334059539268332	-0.14247315574024308	0.4841131619738741	0.26372811474822827	1.6584364275661523	0.34826327967540216	1.8076510171785096	0.5168141824093919	0.429456521174563	3.3168728551323046	1.5243120431355286	0.23484829051402942	5.519682463120738	655.4409375416167	0.04364369007468483	39.71387887161144	8312.710480756426
Validation	1007	1	21.0	41.0	15593074.0	0.897719571892106	10.0	4.078351071710366	77.0	30.290178851584564	6.152040412843634	29.0	6.0	71.0	4.5013401525451435	31.28166321854115	0.7135315402042485	15593074.0	0.6181222331189552	61.04751885724964	3.185488565168127	0.9100129025146487	-0.37010726197342836	0.5582460443497202	0.24607637545361705	0.3886348938120484	0.24303842738913503	0.8074930006528861	0.18619209148695004	0.8789871109828462	0.8787845811118807	0.9855785299391605	0.9514935794576557	-0.12460888234087199	0.4358564323508639	0.24038022283271326	1.7627818406306408	0.4319982888401317	1.657085430143687	0.6228014791198029	0.3971225492342492	3.525563681261281	1.4009214163405752	0.20108060495083432	5.327665356359642	703.8740508315029	0.04417157520122391	40.657506411607635	9849.77778475055
Validation	1008	1	23.0	44.0	39900597.0	0.8137689802830445	12.0	3.274025052656604	76.0	32.96371599280701	6.823448028194037	32.0	7.0	69.0	5.078542390062209	34.01877448157675	0.5094320609378188	39900597.0	0.6888930226289669	70.67044517393704	3.510733643592504	0.9392604197219445	-0.2709000093143406	0.4455151632996233	0.21674715844154788	0.34514725608339647	0.21468495906284685	0.7556720585425777	0.17019011820117502	0.8930012203650267	0.8928637404064467	0.987286558904239	0.9571317481667208	-0.10930706294191957	0.38937837080099824	0.2128805346064834	1.8583582069426687	0.5241897893181272	1.4925371926016306	0.7081300074933015	0.34855143890928997	3.7167164138853366	1.2679089203867497	0.1655655804352928	5.122864936210175	1581.2627182551191	0.04586294791621089	44.78752815843804	23751.65363420152
Validation	1009	1	20.0	33.0	5690404.0	1.0099145557902374	7.0	6.510293144308253	68.0	25.989817459331928	4.1390146420532705	25.0	2.0	66.0	2.843686056314469	26.582308931760405	1.023231630937462	5690404.0	0.5078189078566467	31.148536574154377	2.464979415187443	0.6703169311058237	-0.07267098518062325	0.6310025394357957	0.37119832608108577	0.2593605761772411	0.3700540296676521	0.9512162951091322	0.23266038515283904	0.8151637012350796	0.8150874148075175	0.9629329810725115	0.9075437074037587	-0.05444671275807606	0.3062068075238156	0.3690527703058978	1.5491724304402026	0.27197560976991475	1.9617946012868697	0.3616562769057146	0.2642552193142941	3.098344860880405	1.5864814770220392	0.25055021637922037	5.42081101386645	413.0519061219421	0.05129168087941663	28.35569486881806	4089.4656649695767
Validation	1010	1	26.0	56.0	13275171.0	1.1392373760763301	16.0	3.137649437809477	87.0	40.540972595378825	9.405438017440487	40.0	-4.0	91.0	6.728393924230037	42.22959144174752	0.44705681964759736	13275171.0	0.559589083714735	139.76793435765848	9.611028948811576	2.266914512210433	0.23386485695226894	0.7523344425466334	0.3016834544063604	0.42657670476788273	0.2900395097515778	0.8963474847815043	0.21603804015789724	0.8569132210111708	0.8561446395896893	0.9884904831534065	0.9519367698030293	-0.1381315383113767	0.4965558141473278	0.27992360620284784	3.08190644804957	0.3904653459943495	2.0357716660570633	0.6021045043998672	0.4444232471730298	6.163812896099141	1.7058859454072257	0.26350447423824847	5.542292311805106	300.16792047286407	0.04032347131553789	45.09108093070207	4165.581139172488
Validation	1011	0	23.0	39.0	5810957.0	0.6887182948325374	9.0	5.777160991550995	81.0	31.02247968182604	5.072621611000108	31.0	14.0	67.0	3.7578634924008925	31.699122101992117	0.8006947353124959	5810957.0	0.7292075501757628	42.440096427695416	3.4472542251790097	0.6250550714099633	-0.2875645694034447	0.36066980289161815	0.21646008794254978	0.24955561602045906	0.21414632873050984	0.755237255371651	0.17013080428934496	0.893312462170085	0.8931582115559491	0.9873078846953567	0.9572478595609659	-0.06578363009602063	0.2818756949510226	0.2121217894199748	1.846934313283683	0.5526787351477663	1.3415827147990194	0.7268866218639247	0.2971036782488635	3.6938686265673657	1.1188518538353187	0.14428247270854197	5.021237000060417	258.9913539685285	0.04478494794544846	38.5574760752513	4217.007262666436
Validation	1012	1	21.0	38.0	8283058.0	1.0069308030028097	8.0	6.894107334296024	74.0	29.038822246455833	5.559521173424792	28.0	6.0	68.0	3.5373986223206324	30.054581391119388	1.4775799130848115	8283058.0	0.5684830934879632	60.02466513416159	3.0118262383354226	1.0201071369457348	-0.21811377741630136	0.620614175232315	0.33270264055692833	0.30214414274378465	0.3241017276559306	0.9324876803590249	0.22642660391596656	0.8393826216555345	0.8388092274621346	0.9671267011551223	0.9194046137310673	-0.07649562297691087	0.3623700451080182	0.31657592886755764	1.7145298700452094	0.3409457698314621	1.9249324820234643	0.5221915141894837	0.309197770154736	3.429059740090419	1.5704025570993245	0.23832920394731083	5.406080039289378	429.50708833151583	0.04683828662284796	33.33593094926916	5212.989967284624
Validation	1013	0	27.0	40.0	512154.0	0.2814936160314441	6.0	8.315891198945666	69.0	33.429213483146064	4.297972478222447	33.0	19.0	50.0	3.031316260448936	33.925033016469406	1.4209584360138738	512154.0	0.9216462567857593	33.3955510667845	3.911184278240358	0.14377757116094722	-0.045121518161673306	0.09752859089155866	0.08152639689669833	0.09352653665056015	0.08152639689669833	0.4046865181360191	0.0745918681790683	0.9592368015516508	0.9592368015516508	0.9918473603103303	0.9796184007758254	-0.05886715301923095	0.15335575827776596	0.08152639689669833	1.9766505143577313	0.837622277043139	0.5855841884285069	0.9138913822938689	0.21135585968400505	3.9533010287154626	0.5040577915318093	0.04476374694706424	4.200632308626492	29.975280898876406	0.06736018179522787	23.260012624668605	410.1325842696629
Validation	1014	0	20.0	36.0	7014491.0	0.9790365280631246	8.0	4.780006866627726	69.0	27.593311882325903	5.119846358400611	27.0	6.0	63.0	3.467511985533345	28.391513310134265	0.8181322805303702	7014491.0	0.542892788471265	44.68716740422334	2.762356165512046	0.72161886466081	-0.2149677835273786	0.6057826302679363	0.3460884839777536	0.27312717166719225	0.34181969201589113	0.9379292397886787	0.227683699594241	0.8298016193190316	0.8295170331882407	0.9655881727696952	0.9147585165941204	-0.06248962302173963	0.32277136492820396	0.33808449904926136	1.6423793450986177	0.31110008932142186	1.8988608636350894	0.4653415228665337	0.27704852245553674	3.2847586901972354	1.5399317000442776	0.23796777856142245	5.37672355935129	428.30705584923004	0.049219381274331196	30.571005030267226	4724.253045276948
Validation	1015	1	24.0	48.0	20929636.0	0.9324016878508128	14.0	3.2881825507649416	75.0	35.376795722476324	7.875014629288567	35.0	-9.0	84.0	5.618596501788436	36.7191829420076	0.40716779986901275	20929636.0	0.6538817208308734	96.78072033880282	8.492522337147644	1.2033207433544233	-0.14017115199346125	0.4988172161652281	0.2626665188156671	0.30733967032687953	0.25237596597166484	0.8369921754826698	0.19753309746198514	0.8755250009801766	0.8748410722985678	0.9899796134763439	0.9581822015837708	-0.09398614705724552	0.3628575873529443	0.2433916427716	2.9039564857567464	0.48361370061023534	1.6864670344363353	0.6790791245036297	0.3177214744252298	5.807912971513493	1.3968509336365424	0.19037093374522382	5.298550971605769	654.2492430586871	0.04214708774455241	42.73735921256366	10150.205952457643
Validation	1016	1	20.0	40.0	28036447.0	0.9655941712278162	10.0	4.4374289172390835	76.0	29.298096488349195	6.099641302775497	28.0	0.0	76.0	4.39259284188429	30.333691156309893	0.7933133056655689	28036447.0	0.5738983902667422	61.75436132577368	2.9787884209803748	0.9393613377255066	-0.31010661707745774	0.6402928232800034	0.2763741654900605	0.3975240032382972	0.2722253154781782	0.8552230181003485	0.20122761889850727	0.8645788172628913	0.8643022272620992	0.9838159111478534	0.9456932319047604	-0.12556109879870858	0.45504439843670846	0.2685950717177812	1.6993100675067454	0.36509740328527107	1.8096021671688072	0.546244933637549	0.4027892655708593	3.398620135013491	1.5203741178412453	0.22916674719251592	5.480586371925483	1320.3786019035117	0.04333372503785729	39.442539891120504	17486.683951427633
Validation	1017	0	22.0	37.0	5071057.0	0.8070340222462616	7.0	6.343589181104786	68.0	29.0972972972973	4.536855251066236	28.0	9.0	59.0	3.1793671179622973	29.73599910118662	1.1636126896431591	5071057.0	0.6571781433541424	37.576932538466984	3.193063877385104	0.6164546491872761	-0.27550387027913925	0.4415413893376176	0.2996045995175765	0.1917772698286679	0.2976746957545714	0.8831713608967887	0.2100798515292805	0.8514843027498817	0.8513556424990149	0.9701286125296118	0.9256778212495074	-0.0369041447384757	0.22424173811223252	0.2959860299619419	1.7769418427300647	0.4299406403811936	1.6233767691936964	0.617028797780584	0.1961873043682033	3.5538836854601294	1.3165836119751073	0.18528649721379858	5.061444386353931	274.1382737576286	0.04780091957412879	32.277464018564785	3768.916652136007
Validation	1018	0	24.0	37.0	2601934.0	0.6217598053699476	7.0	3.5010000554719576	56.0	30.002144388849178	4.296250615036473	30.0	4.0	52.0	3.0127868901505277	30.49469422674779	0.376342913955832	2601934.0	0.744424818912314	29.79770805349067	3.444881377672714	0.4688791688910992	-0.2855507827612885	0.31269312868684473	0.2076813053991729	0.20115535446423544	0.2073582925150642	0.7359423256096608	0.16428956772376904	0.8963746892231526	0.8963531550308788	0.9792467777470416	0.9481765775154395	-0.045030012446864595	0.22005247271860892	0.20707565624146912	1.8489407235178557	0.5768244886115971	1.222223054120647	0.743523223883644	0.2105164305813438	3.6978814470357113	1.0131021654023948	0.13009360852150442	4.899942979722569	125.77269478198713	0.04495092737025987	38.19076221604219	2082.9006433166546
Validation	1019	1	21.0	41.0	44954240.0	1.0107750721301725	10.0	5.12087490776218	79.0	29.901407846167054	6.396610761915983	28.0	3.0	76.0	4.311058109493617	31.06068373911214	1.1545356095181478	44954240.0	0.5671196499896856	70.67188315832455	3.064551368618596	1.1387629267420787	-0.2952445440652	0.6614076001916872	0.26826910029170903	0.42284354047738515	0.2629189189711793	0.8451771517346128	0.19831501427269208	0.8694322374011654	0.8690755586464634	0.9843138796532028	0.947594555583115	-0.14194244116123828	0.48559215549801116	0.2582375103157158	1.7222450567596679	0.37500133021935744	1.8255861476756283	0.5618694466787159	0.42654218488837664	3.4444901135193353	1.5416918911305486	0.23241917512084903	5.536374572517503	1938.9675079405959	0.04161231667826843	45.67462091210101	26425.507210919393
Validation	1020	1	20.0	42.0	4460974.0	1.0250499437475338	10.0	5.870542130476359	80.0	30.74832137068766	6.933122816358589	30.0	3.0	77.0	4.699042930471876	32.13832542467182	1.1156346617303075	4460974.0	0.5797229309413796	87.41269398701957	3.192559024170826	1.4544226267279907	-0.020012307587035674	0.598783727338787	0.3627022911191415	0.24558249011011374	0.35777589534555576	0.9546619500361869	0.23326425259999775	0.8219279996391721	0.8216046919045807	0.9787528082460171	0.9286084491347345	-0.06759472891971553	0.34433435582746275	0.35351364185219214	1.77016402197064	0.3491863332719835	1.9531905688435662	0.5352359321214024	0.41828860211580327	3.5403280439412805	1.5781071351282105	0.24037150461448215	5.316943617354074	202.1197036351007	0.04679780125841647	33.98566937788041	2503.8233387358187
Validation	1021	1	21.0	40.0	21245990.0	0.8558372368289934	10.0	44.65936192285498	229.0	30.51605030974282	5.953822522514681	30.0	-3.0	232.0	4.166373951203712	31.576729175417828	2.3232787202388985	21245990.0	0.6480606481413123	65.86049891092867	7.875992456842265	2.4137425182323797	-0.050593299636521274	0.4577855091731497	0.3133400668790536	0.18724785945265113	0.30433074405262805	0.8969830980913593	0.21997162959573405	0.8487538479550452	0.8485357699789685	0.9974470045392361	0.9746873630415333	-0.04232190209825063	0.24874305010557476	0.3005716219669622	2.799976986976812	0.43482330463211477	1.6572424932401502	0.6235325479672501	0.41204622943366204	5.599953973953624	1.3420885016812425	0.19278139401305083	5.1697530373691345	901.2316500844753	0.04229545945581356	41.06948053645974	13808.876290595083
Validation	1022	1	21.0	45.0	28048948.0	1.0635769241973256	13.0	11.779380612211556	199.0	32.04589741525083	7.915907095046519	30.0	5.0	194.0	5.602984663226689	33.604696488092976	1.3176570071655234	28048948.0	0.570665578623042	102.33608490806887	3.277389864137317	2.5764103765346693	-0.1078608341343613	0.7887819044149629	0.2420754500885389	0.530044780433876	0.23710131862304148	0.7956128990077377	0.1848615124587406	0.8820695708780986	0.881899877984064	0.9962914355337527	0.973704499949159	-0.2178308294612701	0.5999702016715097	0.23439554301107962	1.7721641229174372	0.38542837150336273	1.8808117467273495	0.5797220046023513	0.5574225764188444	3.5443282458348744	1.6387013854609678	0.25771433862587545	5.490449585281466	1154.6271841533135	0.0464863187113823	37.699888306259176	14174.191641839117
Validation	1023	1	19.0	37.0	14220788.0	1.0175818759127886	9.0	5.0207554567797725	73.0	27.30483500476217	5.455193550218673	26.0	0.0	73.0	3.8060030339068485	28.226360652954963	0.9917472003407096	14220788.0	0.5196357302950539	51.17342107339845	2.631221458010792	0.8477633626283237	-0.12969064251598802	0.6779285966606724	0.3254900600853151	0.35133684614118843	0.3243394749865714	0.908739573626242	0.21860542331628854	0.8380220266898383	0.8379453210165887	0.9675040979191029	0.9189726605082943	-0.09836954717832778	0.4118496455080795	0.3233327130251707	1.5946915080227453	0.2943139612208249	1.9351784898782216	0.42320509909361886	0.3677991682789378	3.1893830160454906	1.6053972977405024	0.2508546641864969	5.495736411877048	859.7916409882906	0.048170297551027544	32.18125990724895	9274.978150036417
Validation	1024	1	19.0	33.0	4453585.0	1.0338099917431094	7.0	5.904626828430649	62.0	25.71085660495764	4.543226281383747	25.0	3.0	59.0	3.035297069802335	26.43314529865236	1.0726770530886351	4453585.0	0.4985276119283224	37.66302301897348	2.368485481150161	0.7160452109056897	-0.0008267738825615272	0.6547787194053769	0.36852637259871535	0.2797781570696834	0.36546078775000346	0.9551968247268714	0.23344123637185754	0.8177805369331169	0.8175761646098695	0.9632888512716076	0.9087880823049347	-0.0615414578699858	0.3299398958739021	0.3627784010073804	1.515543052754522	0.2681192734837902	1.9895877067618069	0.32824608959747376	0.28116025625190216	3.031086105509044	1.611951074851497	0.2558262730010231	5.480143649069969	311.17602761217444	0.04881958387388994	31.06263827328802	3177.6149984311264
Validation	1025	0	15.0	35.0	2138862.0	1.0597188006263603	10.0	3.7636888170383367	66.0	25.030126336248784	6.34952493654225	25.0	0.0	66.0	4.492665503271094	26.322253515349637	0.4280821793073058	2138862.0	0.49206055384036784	66.35380571776122	2.2848581236579566	0.7129354475588463	0.057971342088680475	0.5800112681470122	0.47087082134481467	0.10411018555366312	0.46428057460992456	1.0121574400612123	0.2515787558261607	0.7689580871508527	0.7685187373685267	0.9532170830994365	0.8842593686842635	-0.02014152321272093	0.14287286508687505	0.4585141087168957	1.502517011827012	0.24955872722242375	2.077037810305387	0.27765031566244397	0.13034983522449223	3.005034023654024	1.5919637859296603	0.2627205223729567	5.110281670422284	204.5840621963071	0.06627277686955202	18.08363861996277	1518.9909297052154
Validation	1026	1	25.0	42.0	11022357.0	0.5959395719800545	10.0	855.9566358128556	534.0	33.15405464006938	5.895763197217711	32.0	12.0	522.0	4.10747653876573	34.56826554303739	18.89269926263826	11022357.0	0.796104133490897	95.77364357723997	3.715871026639415	27.731185149451868	0.9865838106915663	0.33758683119989374	0.18530272108266652	0.2882316052346484	0.1583295941298751	0.629286202710052	0.15999891985204198	0.9219509620836628	0.921879722714408	0.9996351456357532	0.9931494506022414	-0.09866236991893015	0.3231009848467107	0.15525835429047	1.9177497064531057	0.6615370940890861	1.1149394902355492	0.8068008377105014	0.4340926030613691	3.8354994129062114	0.9570718628776027	0.1307223880706401	4.846943906006575	447.142671292281	0.048476005127090306	42.63532380742119	7343.264527320035
Validation	1027	1	20.0	37.0	4712431.0	1.0014691816556303	9.0	4.270003523634519	63.0	27.656693185748875	5.4289639323651535	27.0	2.0	61.0	3.7221692573660374	28.548510784350047	0.7129399896416904	4712431.0	0.5336587706860149	50.124790033502514	2.6426296009345673	0.7556550641084857	-0.13677582144568473	0.6341577229105542	0.3654889714381243	0.26916655868421946	0.3627192908774797	0.950057655267416	0.23181553098234275	0.819101967988034	0.8189173226173245	0.963578934266679	0.9094586613086624	-0.059145600930727106	0.3157834964383714	0.3602958203869159	1.6047286362022406	0.2856428682500186	1.9726014634822926	0.4135656529969169	0.26972097662492955	3.2094572724044825	1.5984894188436956	0.24991167358716962	5.31748026375104	313.8232445520581	0.054275898400563495	26.36510725625311	3085.6150121065375
Validation	1028	1	22.0	38.0	12761087.0	0.8259949580037776	8.0	4.651840825068294	71.0	29.510135377121983	5.035488604992262	29.0	9.0	62.0	3.448745296878063	30.233301232289126	0.8201587308586022	12761087.0	0.6473737165461507	43.2044134262687	3.1885305254988046	0.7312866361559274	-0.3289278723284077	0.48699738387215086	0.27397633372308	0.28045216864070005	0.26977022291296754	0.8519224096249794	0.20021490107424705	0.8658159070118681	0.8655354996245275	0.972796494818928	0.9327677498122638	-0.07215298623849906	0.3245094841417755	0.26608987595411915	1.7706628891768519	0.43501582662661664	1.627688615841704	0.6243508082956353	0.28595378254186515	3.5413257783537038	1.340310812850481	0.19024342939880773	5.1788111673635555	637.160876728028	0.045638627371107236	36.96457363927337	9037.98445670081
Validation	1029	0	-6.0	8.0	3813682.0	1.189218803859595	5.0	84.92137617464869	340.0	1.3491784973680012	6.597079629879227	1.0	-299.0	639.0	2.33603958254708	17.440466838763115	2.06915172622668	3813682.0	0.562454604424626	302.3496009362356	163.23589470356742	15.826421993810364	0.2220308857470255	0.5828614130849179	0.5201431609093761	0.07431471352647392	0.36627412270658743	1.0039037553864532	0.3773338072935467	0.8275372671466189	0.8258058938865788	0.9992604886806121	0.9866011696613067	-0.062231278155605835	0.29276755604609506	0.3286973058191719	12.775741499001875	0.42127317151351157	1.6956607395476522	0.6019147278922007	0.6344594110521757	25.55148299800375	1.3010054218830134	0.2757511434985735	2.7013065592466052	5075.766948476631	0.40483067063938677	0.9020963955013035	7052.055830275961
Validation	1030	0	11.0	37.0	30016452.0	1.146963844223312	14.0	644.6834916364661	847.0	24.576556165036965	8.654782298174604	23.0	-9.0	856.0	5.819545463975721	29.91384600290354	18.66293380158542	30016452.0	0.4844139024195608	290.83106975221165	6.181709141385172	570.6623806489681	15.193479528892153	1.236482227767372	0.4960211078599184	0.42614818108097974	0.3423037678665833	0.9502614905198892	0.3771175588161168	0.8349311114601569	0.8343925796761806	0.9996204100026341	0.9905765858144385	-0.11759108678386215	0.4642261969935468	0.3245153285804666	2.448764619569755	0.2840839529149536	2.0634674867067626	0.4107097863511663	0.7217493119845203	4.89752923913951	1.711522213888678	0.43312583390682263	5.674833201701022	1390.4176007631768	0.041450560480657546	43.043318576939555	16249.179942761746
Validation	1031	0	21.0	41.0	2381595.0	0.8543767865665063	10.0	3.0627763374080597	59.0	30.25132815692685	6.07360655625455	29.0	3.0	56.0	4.457184443683225	31.197297201468384	0.36884285299500835	2381595.0	0.6314945917613604	58.128497418671834	3.142981730895655	0.7844502213228056	-0.3455234261604031	0.5281011491458429	0.2662652943790366	0.32977390580076915	0.2646531534706672	0.836909242293963	0.19546877375785593	0.8679421134160614	0.8678346373555031	0.9734478770655594	0.9339173186777516	-0.0915240571625371	0.3746072455442588	0.263242530175844	1.7542502552949346	0.41987387371166496	1.6596239482491888	0.6093661368134167	0.3341933323209462	3.5085005105898692	1.3875909842599765	0.1985916108812199	5.239961890409529	116.0053126277074	0.04740715677470674	33.5483753740308	1545.267266040049
Validation	1032	1	16.0	28.0	25469732.0	0.878967765370725	6.0	5.030539176699393	67.0	22.151215851704627	3.906355265063689	22.0	-3.0	70.0	2.756385249788081	22.72782610683341	0.6676329779589145	25469732.0	0.5853581689738383	25.877715833648168	5.226953888094785	0.6906837515002793	0.3560867193382465	0.5241611960560761	0.2700219272400082	0.31947579809727283	0.2696685821073514	0.8402544071771167	0.19661649872992507	0.8652245998017671	0.86520104345959	0.9841225927235169	0.9460780617496182	-0.08572736299980803	0.35858823041979637	0.26935940511627676	2.272289119111421	0.40790214785288903	1.6214455267850338	0.5932728892010826	0.31995792250708316	4.544578238222841	1.3500479131633212	0.19854578082402108	5.336346259648868	2023.2781755126048	0.04103429889290779	48.40305133953068	28862.25523759304
Validation	1033	0	21.0	45.0	8858415.0	1.0256704986775107	14.0	3.498893304904755	76.0	32.84548220664109	7.865571050094943	32.0	10.0	66.0	6.028353386735612	34.233069238694576	0.6381085445894262	8858415.0	0.5846645975765439	93.07732811448032	3.2797914683947487	1.547104388626292	-0.2938649343155675	0.7132711899281454	0.2481386942554106	0.4850150171601213	0.24212357972250692	0.8119488387510968	0.18834795217816808	0.879940729227564	0.879539721592037	0.9855097553002624	0.951775787873262	-0.18384009623599487	0.5512359896572518	0.23686035450621618	1.7785852936017816	0.39755402424464137	1.8498784814366636	0.5932928662992683	0.4982232182371688	3.557170587203564	1.5848004262510398	0.24035247104588897	5.4583550040000235	339.1156237597566	0.04486249818226704	38.62230397759437	4419.479693081095
Validation	1034	1	15.0	41.0	66287364.0	1.1644805931936848	14.0	383.2539788828625	732.0	27.489881048495615	8.285880394962685	27.0	-10.0	742.0	5.724626859616609	29.86580406117084	8.450342937281903	66287364.0	0.48010406859895727	136.2726921598104	6.788694503673085	60.500768397607686	1.8843362263980885	0.8460686128053856	0.3984762438050255	0.359155318864592	0.3755511666318645	0.9668527229410994	0.2552149244024423	0.8135742247593463	0.8132697908004307	0.999590553240759	0.9882805015163316	-0.09389617454502155	0.4227676579594952	0.3702263872357008	2.5839366499688836	0.2567216164720211	2.1677419066753814	0.3539018363861363	0.6879013114488342	5.167873299937767	1.7767728505244866	0.31113621415260284	5.648010683734475	3398.2102104526616	0.04572649510808792	34.97224652264069	35679.41396200011
Validation	1035	1	20.0	36.0	14185011.0	1.0059251033615608	7.0	5.033032464298492	71.0	27.067434120792186	4.927023612263983	26.0	9.0	62.0	3.4955807599136355	27.819252274234398	0.9756442868933634	14185011.0	0.5209414304814832	41.26480721407064	2.6236484125729658	0.77193586831829	-0.15808912891592575	0.6749873411271825	0.31718813211943975	0.3608336523226414	0.3147426564697196	0.9045368606664452	0.21690735078590145	0.8430362510400935	0.8428732193301122	0.9683940548949661	0.9214366096650561	-0.10092055748043041	0.41864935577402	0.3126028652762143	1.5918987293784506	0.2988308666754037	1.9110323686794195	0.4292038484711182	0.3624538754929695	3.183797458756901	1.5856404942084863	0.24804386831165562	5.536175683054205	827.329095968138	0.04513771051165573	36.1179754892601	9548.335479295107
Validation	1036	1	20.0	41.0	22716926.0	1.153849499855474	10.0	6.0945376428644344	121.0	29.021743581343927	6.923800711560533	27.0	-1.0	122.0	4.360891736632355	30.499523887640493	1.3849987303600242	22716926.0	0.49812984724751086	87.95935687147563	7.116384571144508	1.5989558371327255	-0.03145399923217215	0.8077142072577701	0.3248225725273714	0.4264085682897625	0.3113510806155734	0.928042590393714	0.22643551207442691	0.8465618924998615	0.8456716088833933	0.9912762171790134	0.9557614643702805	-0.13854050413298957	0.5057359344591138	0.29963734150019916	2.644903559843164	0.29347193194250365	2.0837870958588813	0.442872201957444	0.43235933874573457	5.289807119686328	1.7310655952276635	0.2831341949462854	5.653466109497468	1069.17124605872	0.04378081348260595	38.53862620654625	12164.828999631465
Validation	1037	0	21.0	37.0	9338773.0	0.9308606236038101	9.0	4.069083321638448	70.0	28.456042448083434	5.323743389445464	28.0	11.0	59.0	3.867446375952918	29.229067644884942	0.6516119272686864	9338773.0	0.573887085281356	44.592043582133755	2.878424522432483	0.8270893058453151	-0.3088804264863033	0.6468315644056374	0.27147382312911755	0.4094541683776326	0.2696971224618866	0.8441174583510833	0.19764512612973223	0.8654475555469285	0.8653291088357798	0.972934619256345	0.93266455441789	-0.13167416472822735	0.46358846075402294	0.26814250937805945	1.6686674190035475	0.35447837131877513	1.7859657077782223	0.5265480311198211	0.41278928398621273	3.3373348380070955	1.5079746526644209	0.22957634688368872	5.429432325582621	497.68154789131825	0.04552937040447519	36.20042131696917	6273.1597292105025
Validation	1038	1	19.0	35.0	7165674.0	1.0257860778412893	7.0	5.843846577907462	68.0	26.881239978621057	4.914795753120643	26.0	4.0	64.0	3.4131244314589115	27.67621063213983	1.060560509859095	7165674.0	0.5187339233014754	43.371572166354674	2.6505560237440298	0.7992556546921998	-0.15473271450363735	0.6667667054253439	0.3376805503495336	0.3278595304142324	0.33165338723034604	0.9338742424433101	0.22643602800104126	0.8351778335713581	0.8347760226967457	0.9665101217243937	0.9173880113483727	-0.08509032459914939	0.3882650898601314	0.32637961950105693	1.6025726783340062	0.29397062591472123	1.9533385777784777	0.4280813023616493	0.3340518513784293	3.205145356668012	1.5995414423417496	0.25111181394371934	5.539348601553599	422.0691608765366	0.045116960008181356	36.6479484871485	4852.755852485302
Validation	1039	1	21.0	40.0	24582179.0	0.9834370810830517	11.0	4.059999718049769	73.0	30.16692518792507	6.497835108391788	29.0	6.0	67.0	4.563557234035093	31.268110688888434	0.7791807836510728	24582179.0	0.5795467560679983	67.65137075871132	3.108978007011317	1.068887057835042	-0.2816682889161485	0.6217574230078504	0.28647057383862307	0.36923641125711415	0.2816693925122654	0.8706707990815444	0.20619989310995737	0.8599655006315936	0.8596454218765032	0.9715745356004309	0.9298227109382514	-0.1096466317113576	0.42742951368726173	0.27746835885170257	1.739291532897841	0.37659770954043315	1.8327745101649322	0.5665187320677819	0.37156470199918734	3.4785830657956827	1.5319187422134506	0.22705699921161837	5.431565248104515	1089.001352265044	0.04331230769061146	40.635803749820646	14571.544087817683
Validation	1040	0	21.0	40.0	4337881.0	0.9017462641422453	10.0	3.75715138664663	77.0	29.614294913071475	5.9096047821365625	28.0	10.0	67.0	4.421768513487168	30.513530649430116	0.7264835093882966	4337881.0	0.5959015733740847	54.06908949534008	2.967421109083396	0.8340256903773363	-0.34656779754856254	0.6190798256353406	0.25843221697044977	0.41159790330445706	0.2576848708054269	0.822003682880104	0.19091247081384788	0.8712771659076348	0.871232299213789	0.9848125528504218	0.9484873709338834	-0.1356016583301254	0.46197508948407723	0.2570777532026875	1.6962165726108696	0.3792825737193069	1.7254279447779668	0.5597976975474406	0.41414549706851506	3.392433145221739	1.464555510438833	0.2193780106514476	5.363187514463299	217.01760034342132	0.04658029627461287	35.23975691644275	2776.3054303498607
Validation	1041	1	16.0	31.100000000000023	200030.0	0.9616954308250232	9.0	3.450275020175059	44.0	23.405882352941177	4.987647058823528	23.0	5.0	39.0	3.4466236084856128	24.25538145261304	0.35013063976759723	200030.0	0.5263148788927337	40.48820069204152	1.9916606325623785	0.4841804184506709	0.08590136857750577	0.48434924668131923	0.4833150372286422	0.0009691113103596088	0.4833150372286422	0.9825405255618447	0.24405348694623322	0.7583424813856788	0.7583424813856788	0.9033369925542717	0.8388949875904526	-0.018111306294262174	0.152066005469618	0.4833150372286422	1.4111060503922332	0.2721143710987861	1.935374017823718	0.34723643099344564	0.12833044002638958	2.8222121007844665	1.452058980595076	0.24191607097749038	4.475721576223101	30.758823529411764	0.09046712802768166	10.333391003460209	178.9470588235294
Validation	1042	1	21.0	43.0	16924171.0	1.0961804738894907	11.0	5.020218469810818	75.0	30.385652096129764	7.020430462500232	28.0	7.0	68.0	4.684732255203049	31.768749485221036	1.2300287067136362	16924171.0	0.5398363369680629	85.96559054769688	3.0747932357650165	1.4158032320006981	-0.14398097865292364	0.7146702136631936	0.34094023236845966	0.35449504183483993	0.3297316005301194	0.9445230372486298	0.23077871176371326	0.8370023050413303	0.8362550629187744	0.9801424915990024	0.9344273009552543	-0.0962805061855173	0.41995172974699685	0.3199240476715718	1.7266111362722791	0.3197543526131828	2.053140347639416	0.5020968094833267	0.35690686871352717	3.4532222725445583	1.6859947837267586	0.26390261150791333	5.4908907096436765	778.734390840241	0.04643892842985514	34.10137579935681	9052.515534617449
Validation	1043	0	21.0	35.0	8236642.0	0.8987630762602727	7.0	5.441773972777455	67.0	27.88317572892041	4.383876231789021	27.0	8.0	59.0	3.041578839705791	28.483889381450705	0.9425464617591236	8236642.0	0.5889180089122874	33.860465564864036	2.940217292472314	0.6517241596611653	-0.2613530185386741	0.5258747600715742	0.3377570312912974	0.21796692097213138	0.33566618409226684	0.9249693867852803	0.22367259834516093	0.8325153824870383	0.8323759926737696	0.9663207975108254	0.9161879963368847	-0.043899412469668775	0.25666833521761095	0.3338366927931151	1.700927543819881	0.3529698857308607	1.7859639040214286	0.5278266987149428	0.22234356437698036	3.401855087639762	1.4408297493255438	0.21590794784071793	5.20576709351658	506.87864460204884	0.049928944503747914	29.97929311346959	5978.695626477542
Validation	1044	0	19.0	34.0	6016308.0	1.0214788985020822	7.0	5.164790218634775	70.0	25.770109582653298	4.65214113805203	25.0	8.0	62.0	3.2530494356501527	26.483294487658213	0.8727722124402556	6016308.0	0.5010546045420513	37.26633901806859	2.389072135924337	0.7092715117662061	-0.020201505478553212	0.671103428940899	0.34291431688989665	0.3237565408490078	0.340735879947793	0.9303728763689977	0.2254175276427632	0.8299951328497875	0.829849903720314	0.9658091115544921	0.9149249518601571	-0.08144492543175433	0.3789201570079638	0.3388297476234523	1.5188696479368389	0.27634194793967715	1.9523359285430464	0.34567057587522587	0.3256344697312646	3.0377392958736777	1.6023578726919365	0.2535044364576989	5.534447246432119	400.6598274656097	0.04670783719580435	34.10325225363283	4298.046397761716
Validation	1045	0	20.0	48.0	44803227.0	1.1504916414305644	15.0	2397.647534464351	1307.0	33.51553943283686	9.04718976206249	32.0	-3.0	1310.0	6.270863228774529	39.5319625713032	41.28014169280943	44803227.0	0.5444908701071304	439.48468126487387	8.194724601949071	3173.732080967104	32.30493430441787	1.1211726856867033	0.3309007784426342	0.5096743019763748	0.32274632641658013	0.9242990387180795	0.2258422958411632	0.8397161350222289	0.8393640268246416	0.9998865789639374	0.9941344727109124	-0.12469135463977106	0.48730873858647034	0.3176191397283606	2.827908160793496	0.336267610340264	2.1054969217212722	0.5377131036174876	0.7232422959531994	5.655816321586993	1.76476974990074	0.36301836603233445	5.574688757112645	1219.586835955213	0.04254026425599822	42.50780100171872	15610.00875510133
Validation	1046	0	21.0	36.0	6299887.0	0.9167296229050652	7.0	5.252891213336693	70.0	28.238019381388558	4.726203456946609	27.0	8.0	62.0	3.269219083519888	28.918941725020897	0.965070567730453	6299887.0	0.5852022859231761	38.91945191147887	2.938058141629464	0.6777698468342043	-0.26136632351948763	0.5378364121099806	0.34032685909701615	0.22538208467641913	0.3361130589179714	0.9323804311806945	0.22593428901212612	0.8326457705708552	0.8323648505589188	0.966161797175485	0.9161824252794593	-0.04610011572072363	0.2667819224916665	0.33242598376130733	1.6996034285804575	0.3491299324185731	1.8133610040685844	0.524242513774396	0.22979889300113615	3.399206857160915	1.4601244792224521	0.21954081780174914	5.215107081020831	380.5921943448825	0.050523323290174234	29.738291144610862	4408.328819859285
Validation	1047	1	19.0	42.0	38565595.0	1.0862892268816755	11.0	10.072504892001282	180.0	28.904947576139417	7.027181975856903	27.0	7.0	173.0	5.10236705286345	30.28030331714642	1.3416717498050021	38565595.0	0.510734336630747	81.4007745990206	2.7443397992027525	1.428918028571497	-0.10371896121699967	0.7784141450715771	0.27375684406251966	0.47951842129443445	0.269589011808719	0.8513954577124176	0.2002533511943042	0.8658698410498549	0.8656164206176048	0.9957952070692415	0.9700911125542195	-0.1726813541919721	0.5474703885258353	0.26618734150322076	1.6180494545932005	0.31587975381211414	1.9335546499693856	0.45961299735296585	0.5424663147393228	3.236098909186401	1.6492244497065844	0.26304274728352417	5.577731082634656	1897.6021730344023	0.045115479257136125	41.64613098389181	21481.996933025843
Validation	1048	1	19.0	38.0	16412179.0	1.0248107588470516	11.0	3.9507075416455213	69.0	27.778490928387324	6.016758147797058	27.0	6.0	63.0	4.38793757459769	28.800043624288204	0.7197873448904761	16412179.0	0.5206766486694762	57.79795450240671	2.6769821945564356	0.8503080714529795	-0.1703574198391751	0.6933710453921921	0.309311389386596	0.38327037823815924	0.3054876059209838	0.8982419897794265	0.21484339262513508	0.8478934942837768	0.8476385753860695	0.9692453433751379	0.9238192876930346	-0.112680465109917	0.44394881472324244	0.3021417953885731	1.6065150414093172	0.3044637306901462	1.9236539728991582	0.4435903651598497	0.3865353326334307	3.2130300828186344	1.602705672801215	0.25067060869469704	5.531321130029917	910.7241623288018	0.04602638916100479	35.033088882677234	10302.628847222924
Validation	1049	1	20.0	41.0	24809709.0	0.9861046639429786	11.0	3.929580083871842	74.0	29.912247989744785	6.585129173185943	29.0	7.0	67.0	4.817543625991059	31.044256051947876	0.773584870886187	24809709.0	0.5686785661349298	69.00325401891128	3.012483363247176	1.0177840516323284	-0.292633474823706	0.6477879572305317	0.28145136035609986	0.3945657040276442	0.2766734848882248	0.8635040924983348	0.2039025436999746	0.8624595701338668	0.862141045102675	0.9720753812936765	0.9310705225513375	-0.12315521257080442	0.45389162005869366	0.2724928438538342	1.7090393530471544	0.36346532256168257	1.83814812023216	0.5470005640532173	0.3980354463396341	3.418078706094309	1.542286193852367	0.23230982939665787	5.5016005213523105	1093.8086081653264	0.04248955475917051	41.20593305121953	14639.492328011498
Validation	1050	1	21.0	37.0	11053369.0	0.8966247771578639	8.0	4.01423551159349	66.0	28.399769585253456	5.082605279364607	28.0	5.0	61.0	3.5618411870491324	29.136799278517547	0.5556121479618429	11053369.0	0.5910677770934945	42.40615970113332	2.959695981658782	0.7741087305695495	-0.3366454852975785	0.5930898382080352	0.2738981586487712	0.3684774225595136	0.2718439241547638	0.8493530124984467	0.19920283724239787	0.8644204103382861	0.8642834613720188	0.9727049949579232	0.9321417306860093	-0.10982740854882841	0.41941136669685924	0.2700464689725075	1.6969925025896777	0.37564750217292847	1.728620991888045	0.5564301045451656	0.3718346607511131	3.393985005179356	1.4472153440230622	0.2167469992142016	5.40670447133484	581.0847926267281	0.04463016840451061	37.232035224079226	7695.7024577572965
Validation	1051	0	14.0	32.0	2397085.0	0.9924749559820836	10.0	3.299487983167714	55.0	22.80871029836381	5.916175437995185	23.0	-3.0	58.0	4.104019055187148	24.01618098260864	0.11705714542663755	2397085.0	0.5195103893300825	56.53968351472552	5.741165591817897	0.6045108720325937	0.1444917069085199	0.5440337696401879	0.42420722167902747	0.12386299849664151	0.4225798122507967	0.9815061293771005	0.24267589489731822	0.7889813287793068	0.7888728348174247	0.9750753530087907	0.9155382845307816	-0.022266659634926595	0.1575812851709504	0.42115582900109483	2.389811505509883	0.2812614111977129	1.951102754545384	0.3985472634557699	0.14639159667393822	4.779623011019766	1.5212358266049053	0.24206024782980387	5.1264066098784085	240.81376323387872	0.05794363889169363	22.502201439342084	2159.085178055823
Validation	1052	1	19.0	35.0	10701138.0	1.0424553239908187	7.0	6.476322043164817	73.0	27.15255985267035	5.156812442979287	27.0	4.0	69.0	3.3704629413235847	28.07663545661296	1.1676758676033259	10701138.0	0.5220561467056019	51.03595201069021	2.7171158129242974	0.8543075782537988	-0.1695368332992227	0.6636194950214603	0.3453311016998923	0.3155433085638546	0.3360423818903749	0.9474664094767026	0.23118037458589663	0.8335269290230656	0.8329076810357644	0.9658955999750651	0.9164538405178823	-0.08032269974005903	0.3786778929867091	0.327914752057047	1.6240299826636044	0.29776019166158935	1.9733586558553833	0.4429617358397456	0.32396886956643456	3.248059965327209	1.6054306851454057	0.2522376491803382	5.566882652910912	600.0638674033149	0.044203599808715646	37.620612063802156	7086.912191528545
Validation	1053	0	17.0	33.0	7321944.0	1.0483690742658993	8.0	6.35612664952255	73.0	24.313783760160824	5.175973676481035	24.0	-3.0	76.0	3.4738992838102556	25.29770993856267	1.0749625025715221	7321944.0	0.5001409854555219	48.81404739979221	5.863950081750645	0.8934683158474026	0.26279290225708196	0.6836830005905892	0.3174894937344565	0.36557485243905	0.3127712507383682	0.9094122406604381	0.21848145176050945	0.8444007484634971	0.8440861989304248	0.9814074105390804	0.9376030246188627	-0.10316449035571323	0.4228582818613787	0.3086427881167909	2.40256230087581	0.3063596806261631	1.912824365623964	0.4498617114970246	0.3683825026304348	4.80512460175162	1.5837842769208335	0.25029312358126143	5.5027846889948	487.3971680797133	0.0426009237024485	40.360323590364516	5722.113014596626
Validation	1054	0	16.0	36.0	9695695.0	1.02902859233227	11.0	3.3477212922767663	65.0	25.59980756420694	6.238602119613818	25.0	-3.0	68.0	4.469067233574	26.788335266913943	0.21673970749034693	9695695.0	0.49980763596923566	62.26475904815831	6.471873029183475	0.6815090700452306	-0.030969989562037628	0.6192111699467433	0.3987397442858459	0.2166567994844752	0.396739224996237	0.9700382379020559	0.23870481379415814	0.8019638073834829	0.8018304394308424	0.9765800242059431	0.920718838977073	-0.0423056850584724	0.2568483912474737	0.39498877061782933	2.533129521363149	0.2629505502617769	2.003460872793589	0.3308146836009867	0.21812425663500246	5.066259042726298	1.5980002901126686	0.2544877285581473	5.421816997038917	696.2031677892088	0.051528618739487	27.79484695351618	6752.900969580342
Validation	1055	1	22.0	41.0	24119785.0	0.8519891409013313	10.0	4.355975990090044	74.0	30.613320694060917	5.90402532426871	30.0	5.0	69.0	4.3020927606646255	31.529310031926055	0.8128810286019724	24119785.0	0.646240664973641	56.92198717189464	3.2551847836857286	0.8634910363927164	-0.3214878951639341	0.5057823650648384	0.2580245425616127	0.32483396803444364	0.2547558506142516	0.8276513792738517	0.19242947206783761	0.8731668566841011	0.8729489438876102	0.9743484084491016	0.9364744719438052	-0.09241294170208555	0.3734631389030189	0.25189574516031066	1.7869548826408594	0.44667928888730296	1.6327232470589421	0.637878896263457	0.32617136396765734	3.573909765281719	1.3634524774126686	0.1909517269066128	5.253773264284564	1068.7854346123727	0.04405001173030428	40.099659366015175	15679.737254255451
Validation	1056	1	23.0	38.0	7461392.0	0.7257648385712613	7.0	4.7098895433689165	69.0	29.918209104552275	4.7068047530518635	29.0	13.0	56.0	3.2540684285567707	30.547349644202235	0.8529267893647124	7461392.0	0.7037572375482388	38.04133426142787	3.3298654343449487	0.636237958389108	-0.3280225356495983	0.4099536161842897	0.23904177881975788	0.263941690584173	0.23769658631970478	0.7935368148578014	0.18184183501023093	0.8813759055901564	0.8812862260901528	0.9761579079257188	0.9406431130450764	-0.06579940456416106	0.29358236394101667	0.23651954288215832	1.8130379011195692	0.501356949458538	1.4518244720670024	0.6845895838136233	0.26679550515648337	3.626075802239138	1.2075686630769982	0.16224884875101192	5.015385244399885	381.25012506253125	0.04768010568565924	34.52616572168024	5627.2428714357175
Validation	1057	1	21.0	39.0	22363882.0	0.8860709340209872	9.0	4.736612678914077	73.0	29.48900420064245	5.503017881869745	29.0	6.0	67.0	3.9527922043606964	30.348090372263304	0.7593722878225526	22363882.0	0.6182856983256769	51.40522049755256	3.1486458629166663	0.8645624685028027	-0.36792457725781014	0.5563567458833678	0.25283849201840647	0.37540580031121235	0.2490519007651511	0.8198044918040654	0.19013287697043152	0.8761051481596337	0.87585270874275	0.9748909165483096	0.9379263543713748	-0.1173913840472849	0.42551819414715764	0.24573863341855268	1.752918671539736	0.4238248293866732	1.6644552718402932	0.6139769224771251	0.38315562928361346	3.505837343079471	1.3994357636440822	0.20229880947544354	5.378544786206396	1032.8875710402767	0.0425371703747746	42.564583866010956	15013.21332674409
Validation	1058	1	18.0	36.0	29402777.0	1.0369108604148536	8.0	4.334163283831553	73.0	26.4690496279819	5.520306480470704	26.0	2.0	71.0	3.857502286652669	27.418564587292156	0.7809407971692907	29402777.0	0.5023269710153446	51.167095818942805	2.490250033084922	0.8058505390676122	-0.06041906181955471	0.7060953958008285	0.31522197168731	0.38277350510467073	0.31305731959609623	0.902078045703402	0.21612360515924184	0.8438321155504874	0.8436878054110734	0.9685777098508634	0.9218439027055366	-0.11109977780189063	0.44315382174043544	0.31116324901628406	1.5467582926999592	0.2873435210489071	1.9399864428537852	0.3837258181188186	0.3835721502070285	3.093516585399919	1.6174906700597182	0.2553293418720346	5.598329029750215	1717.891718442382	0.043923492583733015	38.49491780523341	19646.510163381146
Validation	1059	1	21.0	38.0	46454379.0	0.9887064442833541	8.0	7.769740195553708	79.0	29.07528201531358	5.473074134932444	28.0	4.0	75.0	3.4900346617903635	30.084333118544645	1.5885668804089925	46454379.0	0.5782550935679487	59.69507491754493	3.0822088814907804	1.06658835830531	-0.2790818853657038	0.6210022295525797	0.2824617773918796	0.37482571748093946	0.2772925969702589	0.8655518476104365	0.20460425462593348	0.8622141490459918	0.8618706195570327	0.9834760972531604	0.9447136629012424	-0.11630044918676893	0.4378827379839706	0.27277978808219094	1.7312969834351384	0.37770812489218464	1.8140918659613048	0.5658393018748343	0.38207697940780583	3.462593966870277	1.5161576127967016	0.22586600173611482	5.502615480774613	2159.440820620726	0.04207221970153576	42.03812620141537	29680.0991875621
Validation	1060	1	40.0	72.0	66768508.0	1.0403973890910447	18.0	2.8574266358140337	93.0	58.22716913128743	9.997130392701374	61.0	14.0	79.0	7.47872302741581	59.4886907765853	-0.7162493189834177	66768508.0	0.5847990326901011	148.50110526863318	8.220631967312372	1.6960902147989019	-0.44610988804268037	0.640181155563314	0.2200829644255372	0.48714055672113843	0.21550040092351594	0.7628072778352575	0.17298340083330913	0.8930135601219121	0.892708055888444	0.9871348120367689	0.9570526719320308	-0.1922554636617607	0.545812271064803	0.21149065785924734	2.848770153310755	0.4720538466329303	1.7180602195283319	0.6687050007316391	0.5257063304164549	5.6975403066215105	1.485435932719055	0.21506602999721278	4.974012010611082	1251.012508612922	0.06630691199517263	52.97520295672629	11033.403349764138
Validation	1061	0	21.0	38.0	8800139.0	0.9943213436723896	8.0	49.21445392285304	207.0	28.681019773160696	5.54901127748903	27.0	10.0	197.0	3.652678770947567	29.720061298072324	3.2190789938300206	8800139.0	0.5610082911510116	60.68114833274162	2.9103030458948305	1.8666213750933767	-0.1189990918935393	0.6124477810777469	0.3532963107918988	0.2686267667225632	0.3431274439958167	0.947600921675273	0.23410606028233907	0.8297859328648306	0.8293296681565412	0.9957141461168864	0.9657705305070532	-0.05993373327461226	0.3177729920600649	0.3366395215031932	1.686840188690564	0.3250608696486595	1.927285849032455	0.49574177353048954	0.4880738337899085	3.373680377381128	1.5606110048449122	0.24143602296741143	5.323455090469289	502.0360333232962	0.05039004650439589	29.340326325743096	5589.325604737529
[truncated: 133 more rows]
[truncated: 60 more columns]
